# Supplementary material for: Internal biases are linked to disrupted cue combination in children and adults
Source: J Vis. 2022 Nov 15;22(12):14. doi: 10.1167/jov.22.12.14 (PMC9672897; doi:10.1167/jov.22.12.14)
Supplement: Supplement 1 [file jovi-22-12-14_s001.xlsx]

## Sheet: Expt 1
Age	Disparity Sigma	Texture Sigma	Bias	DT Sigma	Low Bias	Combiner	Interpupillary Distance
9.42043	3.68934	5.5602	2.24032	2.1867	TRUE	TRUE	6.1
9.36286	6.73238	7.07699	17.237	7.06748	TRUE	FALSE	5.7
9.27799	23.3663	11.9064	35.0392	8.24518	FALSE	TRUE	5.2
7.94382	11.33	8.44821	18.2354	12.7418	TRUE	FALSE	5.2
8.77676	20.5752	16.9699	23.7986	9.9508	FALSE	TRUE	5.4
8.69198	9.86231	8.25942	4.8478	6.91913	TRUE	TRUE	5.5
8.27843	7.1973	8.10659	22.6635	7.53658	FALSE	FALSE	5.6
8.11123	10.545	7.35657	26.8982	4.97493	FALSE	TRUE	5.2
9.60938	8.82706	5.76375	13.1789	5.95575	TRUE	FALSE	6.1
9.11069	22.8524	17.2297	1.65234	15.1005	TRUE	TRUE	5.8
9.11358	44.6396	7.82852	-34.0226	9.05038	FALSE	FALSE	5.2
9.4423	7.71439	16.2707	35.7514	4.90947	FALSE	TRUE	5.3
9.61231	14.7664	10.7087	-10.0593	5.88957	TRUE	TRUE	5.6
9.28076	26.1377	14.9028	5.38508	16.8263	TRUE	FALSE	5.1
9.36578	30.2088	18.1571	5.15462	11.2653	TRUE	TRUE	5.8
9.11389	8.55781	9.56811	18.618	10.3735	FALSE	FALSE	5.2
9.52764	11.1282	8.57507	40.8487	9.82781	FALSE	FALSE	5.5
9.19894	9.04966	12.2144	-3.01263	6.36479	TRUE	TRUE	5.1
9.94693	8.89628	22.1721	31.1172	8.18696	FALSE	TRUE	5.3
9.77923	9.72227	9.75254	12.6203	7.18517	TRUE	TRUE	5.5
10.1163	28.2486	14.5134	20.7076	31.0759	FALSE	FALSE	5.4
10.3684	15.2765	21.1873	-9.6351	6.8636	TRUE	TRUE	5.3
10.0343	7.09517	8.75926	19.4573	4.37608	FALSE	TRUE	5.4
10.6997	11.7849	25.3785	-16.3779	7.54317	TRUE	TRUE	5.2
10.6176	60.2352	18.954	23.8644	12.0118	FALSE	TRUE	5
7.9519	14.4503	8.42168	13.4171	8.27666	TRUE	TRUE	5.2
7.95186	16.0537	8.45868	19.3371	9.45947	FALSE	FALSE	5
8.53276	6.98931	4.374	15.1642	5.40327	TRUE	FALSE	5.2
8.03694	28.49	6.41467	2.28188	13.4587	TRUE	FALSE	5.3
8.11916	21.7259	4.19577	5.8612	2.79572	TRUE	TRUE	4.9
8.53289	10.4184	20.2662	18.4368	17.0974	TRUE	FALSE	4.8
8.44813	19.6895	21.217	1.74511	16.309	TRUE	TRUE	5.2
8.1194	10.6297	33.08	34.058	21.9863	FALSE	FALSE	5.3
8.03724	17.5445	7.41337	26.0607	9.53278	FALSE	FALSE	5.5
8.20442	8.27304	11.9112	4.56621	5.67492	TRUE	TRUE	4.7
8.03733	10.1642	11.404	22.394	37.3756	FALSE	FALSE	5
8.69977	23.7193	13.0604	-3.35923	13.3188	TRUE	FALSE	5.1
10.7874	4.69481	7.99435	18.593	3.64968	TRUE	TRUE	5.5
9.7875	2.8318	11.3559	29.0856	34.034	FALSE	FALSE	5
10.1218	11.8044	9.33952	14.0788	10.6102	TRUE	FALSE	6
9.95474	15.7614	8.25083	2.861	10.0073	TRUE	FALSE	5
10.1219	10.4063	10.0353	23.087	7.44921	FALSE	TRUE	5.3
10.2891	22.4972	18.732	22.9637	21.143	FALSE	FALSE	5.3
10.207	5.27444	16.4283	30.0794	30.9622	FALSE	FALSE	5.5
10.8728	28.413	15.2062	0.898954	16.1148	TRUE	FALSE	4.9
9.86958	5.05996	18.3018	28.9058	12.6395	FALSE	FALSE	5
9.03942	22.0333	11.534	-1.98603	25.1404	TRUE	FALSE	5.3
7.70249	5.03787	7.67329	30.5538	47.8547	FALSE	FALSE	5.5
9.20665	19.4714	11.5034	7.88807	12.0307	TRUE	FALSE	5.9
10.5464	38.2519	16.8084	15.1453	11.7662	TRUE	TRUE	5.2
10.0478	11.1499	25.6124	51.804	60.6907	FALSE	FALSE	4.8
10.215	10.8393	21.6001	45.303	68.5028	FALSE	FALSE	5.1
10.2972	26.9782	9.08615	18.9758	18.5155	FALSE	FALSE	5
10.4617	7.51485	7.4993	14.7091	7.70225	TRUE	FALSE	5.1
10.1303	14.4918	8.1625	35.3807	50.5554	FALSE	FALSE	5.2
8.29761	17.0525	8.15835	28.7393	12.3513	FALSE	FALSE	4.9
8.29755	11.0635	29.1263	51.6213	73.9286	FALSE	FALSE	5.6
8.87847	14.2096	6.53427	25.2387	7.95115	FALSE	FALSE	5.5
10.4614	15.0284	7.67698	20.4349	11.2758	FALSE	FALSE	5.5
10.7135	8.66315	6.96674	14.4338	8.39895	TRUE	FALSE	5.8
10.2149	12.3651	23.1381	30.503	15.1921	FALSE	FALSE	5.6
8.79848	8.59729	20.3884	13.0783	8.18969	TRUE	TRUE	5.5
8.1327	13.7742	21.0526	28.7659	10.9741	FALSE	TRUE	5.7
8.88078	19.8634	14.8008	22.9419	32.9778	FALSE	FALSE	5.2
8.79864	24.5089	6.87361	20.7168	10.1541	FALSE	FALSE	5.4
8.38512	16.1763	9.69484	26.79	11.5448	FALSE	FALSE	5.7
8.46188	20.6779	28.4036	26.4495	8.87774	FALSE	TRUE	4.6
8.88056	18.7046	16.741	24.6571	24.1742	FALSE	FALSE	5.7
8.8806	15.0553	20.7664	36.4488	10.7901	FALSE	TRUE	5.7
8.54628	9.07195	10.1868	26.8343	5.28261	FALSE	TRUE	4.6
9.89163	4.12297	11.8676	26.3259	9.73106	FALSE	FALSE	5
10.1437	25.893	29.9549	4.35703	6.41835	TRUE	TRUE	4.5
10.4752	6.50639	7.77432	13.6014	5.45477	TRUE	TRUE	5
10.3931	10.2504	14.3171	20.4827	11.7778	FALSE	FALSE	5.2
9.80954	15.4329	6.68385	-13.2031	5.92431	TRUE	TRUE	4.8
9.72483	24.8031	29.6277	-36.6909	51.7425	FALSE	FALSE	5.2
10.3934	7.2425	6.92284	9.2015	4.96835	TRUE	TRUE	5.6
9.72492	16.034	19.6402	-23.9135	35.3358	FALSE	FALSE	5
9.9765	18.9107	17.7592	1.59761	19.9966	TRUE	FALSE	5.2
7.89779	7.54871	7.42123	5.41785	5.75994	TRUE	TRUE	6.2
7.89775	17.0526	8.15155	0.00171256	10.8385	TRUE	FALSE	6.2
7.82346	13.9467	25.7687	29.1007	8.09067	FALSE	TRUE	6.5
8.57145	9.19203	8.37502	13.7505	5.14776	TRUE	TRUE	6
8.4893	41.9329	10.0501	1.73579	7.32668	TRUE	TRUE	5.9
8.40441	10.7834	9.82556	13.5935	10.1942	TRUE	FALSE	5.2
7.65652	5.24084	8.5636	15.2851	5.17173	TRUE	TRUE	5
7.82623	24.8875	10.3447	9.99506	16.2868	TRUE	FALSE	5
9.57421	16.559	21.1416	-17.6794	20.9378	TRUE	FALSE	5.2
9.40714	6.73914	7.7458	6.4614	5.72133	TRUE	TRUE	5.5
9.24005	15.3005	10.7282	20.1569	6.89032	FALSE	TRUE	5.5
9.57433	16.5492	45.0409	32.6762	12.6738	FALSE	TRUE	6
8.82868	11.6301	7.60549	6.30534	5.79876	TRUE	TRUE	5.3
9.57656	11.7226	7.62535	8.87028	8.08472	TRUE	FALSE	5.5
9.91366	34.2274	18.8696	12.5016	14.7722	TRUE	TRUE	5.6
9.08061	20.6382	20.608	-24.2308	11.8433	FALSE	TRUE	5.8

## Sheet: Expt 2
ID	Trial Number	Trial Type (0=Audio, 1=Visual, 2=AV)	Target	Response	Age	Condition	Block	Feedback	Gender
1	1	2	0	0.161144	16545.6	Cond 0	0		Female
1	2	0	0	-1.97324	16545.6	Cond 0	0		Female
1	3	2	32	28.3066	16545.6	Cond 0	0		Female
1	4	1	0	-4.54279	16545.6	Cond 0	0		Female
1	5	1	32	33.7695	16545.6	Cond 0	0		Female
1	6	2	-32	-33.9085	16545.6	Cond 0	0		Female
1	7	1	-32	-33.9085	16545.6	Cond 0	0		Female
1	8	0	32	33.853	16545.6	Cond 0	0		Female
1	9	0	-32	-33.9362	16545.6	Cond 0	0		Female
1	10	0	15	17.8502	16545.6	Cond 0	1		Female
1	11	2	-10	-14.884	16545.6	Cond 0	1		Female
1	12	1	20	31.3375	16545.6	Cond 0	1		Female
1	13	0	15	18.2144	16545.6	Cond 0	1		Female
1	14	0	-32	-21.0021	16545.6	Cond 0	1		Female
1	15	2	-26	-32.67	16545.6	Cond 0	1		Female
1	16	1	-32	-34.0193	16545.6	Cond 0	1		Female
1	17	2	26	33.9362	16545.6	Cond 0	1		Female
1	18	1	10	6.73685	16545.6	Cond 0	1		Female
1	19	2	32	33.9917	16545.6	Cond 0	1		Female
1	20	2	-32	-34.0193	16545.6	Cond 0	1		Female
1	21	1	-26	-32.5843	16545.6	Cond 0	1		Female
1	22	2	-20	-26.3354	16545.6	Cond 0	1		Female
1	23	0	26	30.6567	16545.6	Cond 0	1		Female
1	24	1	-26	-31.4549	16545.6	Cond 0	1		Female
1	25	0	0	2.73737	16545.6	Cond 0	1		Female
1	26	0	-15	-29.0816	16545.6	Cond 0	1		Female
1	27	2	-10	-13.2542	16545.6	Cond 0	1		Female
1	28	0	0	11.525	16545.6	Cond 0	1		Female
1	29	0	32	25.2907	16545.6	Cond 0	1		Female
1	30	0	-15	-18.1053	16545.6	Cond 0	1		Female
1	31	0	10	12.9868	16545.6	Cond 0	1		Female
1	32	2	-32	-29.754	16545.6	Cond 0	1		Female
1	33	1	26	32.6986	16545.6	Cond 0	1		Female
1	34	2	-15	-14.9217	16545.6	Cond 0	1		Female
1	35	0	-20	-15.4095	16545.6	Cond 0	1		Female
1	36	1	26	33.378	16545.6	Cond 0	1		Female
1	37	2	-5	-5.9011	16545.6	Cond 0	1		Female
1	38	0	-26	-28.0248	16545.6	Cond 0	1		Female
1	39	2	10	11.8341	16545.6	Cond 0	1		Female
1	40	1	-5	-2.21463	16545.6	Cond 0	1		Female
1	41	1	20	20.7911	16545.6	Cond 0	1		Female
1	42	0	-5	-5.26263	16545.6	Cond 0	1		Female
1	43	0	0	0.64455	16545.6	Cond 0	1		Female
1	44	2	32	31.4256	16545.6	Cond 0	1		Female
1	45	2	-10	-8.7539	16545.6	Cond 0	1		Female
1	46	2	15	19.0824	16545.6	Cond 0	1		Female
1	47	2	15	19.0824	16545.6	Cond 0	1		Female
1	48	0	-10	-10.9436	16545.6	Cond 0	1		Female
1	49	2	26	31.0131	16545.6	Cond 0	1		Female
1	50	1	-5	-1.44999	16545.6	Cond 0	1		Female
1	51	2	15	16.3784	16545.6	Cond 0	1		Female
1	52	2	26	31.1313	16545.6	Cond 0	1		Female
1	53	0	20	31.1313	16545.6	Cond 0	1		Female
1	54	2	-20	-31.6888	16545.6	Cond 0	1		Female
1	55	0	-5	-2.85794	16545.6	Cond 0	1		Female
1	56	2	0	-1.3292	16545.6	Cond 0	1		Female
1	57	1	-10	-13.2161	16545.6	Cond 0	1		Female
1	58	2	5	2.69717	16545.6	Cond 0	1		Female
1	59	2	-15	-30.4775	16545.6	Cond 0	1		Female
1	60	2	-20	-30.3876	16545.6	Cond 0	1		Female
1	61	0	5	5.58204	16545.6	Cond 0	1		Female
1	62	0	0	-1.89276	16545.6	Cond 0	1		Female
1	63	0	-20	-25.9132	16545.6	Cond 0	1		Female
1	64	1	-10	-16.0069	16545.6	Cond 0	1		Female
1	65	0	32	27.3933	16545.6	Cond 0	1		Female
1	66	2	20	14.9217	16545.6	Cond 0	1		Female
1	67	1	-32	-33.2373	16545.6	Cond 0	1		Female
1	68	0	-26	-30.8055	16545.6	Cond 0	1		Female
1	69	1	32	32.7841	16545.6	Cond 0	1		Female
1	70	1	5	-1.00705	16545.6	Cond 0	1		Female
1	71	0	26	28.4625	16545.6	Cond 0	1		Female
1	72	0	-15	-20.2966	16545.6	Cond 0	1		Female
1	73	0	32	33.5742	16545.6	Cond 0	1		Female
1	74	2	-26	-32.4984	16545.6	Cond 0	1		Female
1	75	0	5	8.24162	16545.6	Cond 0	1		Female
1	76	2	32	33.1244	16545.6	Cond 0	1		Female
1	77	0	20	20.7559	16545.6	Cond 0	1		Female
1	78	1	-5	-0.36257	16545.6	Cond 0	1		Female
1	79	0	20	25.6519	16545.6	Cond 0	1		Female
1	80	0	-26	-30.4775	16545.6	Cond 0	1		Female
1	81	2	10	7.41131	16545.6	Cond 0	1		Female
1	82	0	15	7.41131	16545.6	Cond 0	1		Female
1	83	2	10	7.41131	16545.6	Cond 0	1		Female
1	84	2	-5	-4.58282	16545.6	Cond 0	1		Female
1	85	2	5	4.42267	16545.6	Cond 0	1		Female
1	86	1	5	0.241715	16545.6	Cond 0	1		Female
1	87	1	10	3.70116	16545.6	Cond 0	1		Female
1	88	1	15	11.9112	16545.6	Cond 0	1		Female
1	89	0	10	11.0989	16545.6	Cond 0	1		Female
1	90	1	-10	-4.42267	16545.6	Cond 0	1		Female
1	91	1	10	9.73503	16545.6	Cond 0	1		Female
1	92	0	-5	-4.7829	16545.6	Cond 0	1		Female
1	93	2	5	2.57657	16545.6	Cond 0	1		Female
1	94	2	-15	-24.0264	16545.6	Cond 0	1		Female
1	95	2	20	22.6338	16545.6	Cond 0	1		Female
1	96	0	-26	-32.6129	16545.6	Cond 0	1		Female
1	97	1	-20	-32.4984	16545.6	Cond 0	1		Female
1	98	0	-20	-32.1821	16545.6	Cond 0	1		Female
1	99	2	26	32.6129	16545.6	Cond 0	1		Female
1	100	1	15	31.8054	16545.6	Cond 0	1		Female
1	101	2	-15	-30.5373	16545.6	Cond 0	1		Female
1	102	1	-10	-9.96967	16545.6	Cond 0	1		Female
1	103	2	-26	-31.3962	16545.6	Cond 0	1		Female
1	104	1	15	31.9506	16545.6	Cond 0	1		Female
1	105	2	-32	-31.2492	16545.6	Cond 0	1		Female
1	106	0	-10	-6.61762	16545.6	Cond 0	1		Female
1	107	2	20	20.5443	16545.6	Cond 0	1		Female
1	108	0	26	27.8362	16545.6	Cond 0	1		Female
1	109	1	-15	-26.9469	16545.6	Cond 0	1		Female
1	110	1	-20	-26.9469	16545.6	Cond 0	1		Female
1	111	1	-32	-33.4622	16545.6	Cond 0	1		Female
1	112	2	0	1.49025	16545.6	Cond 0	1		Female
1	113	2	0	-0.523705	16545.6	Cond 0	1		Female
1	114	0	-32	-32.9262	16545.6	Cond 0	1		Female
1	115	1	0	-0.402854	16545.6	Cond 0	1		Female
1	116	1	-26	-33.1244	16545.6	Cond 0	1		Female
1	117	1	32	33.0396	16545.6	Cond 0	1		Female
1	118	2	-5	-1.69152	16545.6	Cond 0	1		Female
1	119	0	-5	-2.41573	16545.6	Cond 0	1		Female
1	120	1	26	33.2937	16545.6	Cond 0	1		Female
1	121	0	26	33.0679	16545.6	Cond 0	1		Female
1	122	1	0	-0.76539	16545.6	Cond 0	1		Female
1	123	2	5	-0.684831	16545.6	Cond 0	1		Female
1	124	0	20	21.2825	16545.6	Cond 0	1		Female
1	125	1	-15	0.241715	16545.6	Cond 0	1		Female
1	126	1	0	0.241715	16545.6	Cond 0	1		Female
1	127	1	-20	-32.0954	16545.6	Cond 0	1		Female
1	128	1	5	-0.20143	16545.6	Cond 0	1		Female
1	129	0	-32	-32.6986	16545.6	Cond 0	1		Female
1	130	1	20	32.6415	16545.6	Cond 0	1		Female
1	131	0	-10	-1.81227	16545.6	Cond 0	1		Female
1	132	2	10	11.0989	16545.6	Cond 0	1		Female
1	133	0	10	2.85794	16545.6	Cond 0	1		Female
1	134	2	-20	-31.4549	16545.6	Cond 0	1		Female
1	135	1	-20	-31.4549	16545.6	Cond 0	1		Female
1	136	0	32	32.2398	16545.6	Cond 0	1		Female
1	137	1	5	-0.76539	16545.6	Cond 0	1		Female
1	138	1	0	-0.76539	16545.6	Cond 0	1		Female
1	139	1	32	33.1527	16545.6	Cond 0	1		Female
1	140	1	-15	-27.4885	16545.6	Cond 0	1		Female
1	141	1	32	33.7417	16545.6	Cond 0	1		Female
1	142	2	32	33.3499	16545.6	Cond 0	1		Female
1	143	1	-15	-28.8966	16545.6	Cond 0	1		Female
1	144	2	-32	-33.0962	16545.6	Cond 0	1		Female
1	145	1	15	28.2129	16545.6	Cond 0	1		Female
1	146	2	-26	-32.5843	16545.6	Cond 0	1		Female
1	147	2	15	26.2058	16545.6	Cond 0	1		Female
1	148	1	-32	-32.9546	16545.6	Cond 0	1		Female
1	149	0	-10	-12.9485	16545.6	Cond 0	1		Female
1	150	2	20	23.6895	16545.6	Cond 0	1		Female
1	151	0	-20	-28.0562	16545.6	Cond 0	1		Female
1	152	1	-5	-0.966775	16545.6	Cond 0	1		Female
1	153	2	-10	-8.71454	16545.6	Cond 0	1		Female
1	154	1	-26	-31.6597	16545.6	Cond 0	1		Female
1	155	1	20	22.5308	16545.6	Cond 0	1		Female
1	156	1	26	22.5308	16545.6	Cond 0	1		Female
1	157	0	-15	-14.7334	16545.6	Cond 0	1		Female
1	158	0	5	11.254	16545.6	Cond 0	1		Female
1	159	0	5	1.61102	16545.6	Cond 0	1		Female
1	160	0	-32	-28.8039	16545.6	Cond 0	1		Female
1	161	1	10	4.18231	16545.6	Cond 0	1		Female
1	162	0	10	4.18231	16545.6	Cond 0	1		Female
1	163	2	0	-0.805669	16545.6	Cond 0	1		Female
1	164	0	15	5.50222	16545.6	Cond 0	1		Female
1	165	2	-5	-3.38011	16545.6	Cond 0	1		Female
1	166	0	5	-0.886223	16545.6	Cond 0	2	5	Female
1	167	0	-5	-0.886223	16545.6	Cond 0	2	-5	Female
1	168	1	10	7.33207	16545.6	Cond 0	2	10	Female
1	169	0	10	1.40973	16545.6	Cond 0	2	10	Female
1	170	1	15	12.9102	16545.6	Cond 0	2	15	Female
1	171	1	-15	-23.7232	16545.6	Cond 0	2	-15	Female
1	172	0	-32	-31.4549	16545.6	Cond 0	2	-32	Female
1	173	1	-26	-33.4061	16545.6	Cond 0	2	-26	Female
1	174	1	-20	-20.7559	16545.6	Cond 0	2	-20	Female
1	175	0	15	11.2927	16545.6	Cond 0	2	15	Female
1	176	0	26	26.3354	16545.6	Cond 0	2	26	Female
1	177	0	-15	-19.6204	16545.6	Cond 0	2	-15	Female
1	178	1	-32	-32.1821	16545.6	Cond 0	2	-32	Female
1	179	1	32	32.9262	16545.6	Cond 0	2	32	Female
1	180	1	0	-0.322285	16545.6	Cond 0	2	0	Female
1	181	1	5	3.58079	16545.6	Cond 0	2	5	Female
1	182	0	-10	-12.1809	16545.6	Cond 0	2	-10	Female
1	183	0	32	28.4937	16545.6	Cond 0	2	32	Female
1	184	1	20	25.1258	16545.6	Cond 0	2	20	Female
1	185	1	-10	-9.73503	16545.6	Cond 0	2	-10	Female
1	186	0	0	-0.402854	16545.6	Cond 0	2	0	Female
1	187	0	20	18.4323	16545.6	Cond 0	2	20	Female
1	188	1	26	30.9835	16545.6	Cond 0	2	26	Female
1	189	1	-5	-4.06208	16545.6	Cond 0	2	-5	Female
1	190	0	-26	-27.2662	16545.6	Cond 0	2	-26	Female
1	191	0	-20	-26.0109	16545.6	Cond 0	2	-20	Female
1	192	2	-32	-32.0954	16545.6	Cond 0	3		Female
1	193	0	-26	-32.0665	16545.6	Cond 0	3	-26	Female
1	194	2	-20	-12.4885	16545.6	Cond 0	3		Female
1	195	1	0	0.322285	16545.6	Cond 0	3	0	Female
1	196	0	-26	-27.8362	16545.6	Cond 0	3	-26	Female
1	197	0	-15	-17.5211	16545.6	Cond 0	3	-15	Female
1	198	0	-26	-26.2383	16545.6	Cond 0	3	-26	Female
1	199	2	-10	-11.525	16545.6	Cond 0	3		Female
1	200	1	-5	-4.62284	16545.6	Cond 0	3	-5	Female
1	201	0	10	9.26477	16545.6	Cond 0	3	10	Female
1	202	1	20	27.8046	16545.6	Cond 0	3	20	Female
1	203	0	-20	-20.1547	16545.6	Cond 0	3	-20	Female
1	204	1	10	13.4068	16545.6	Cond 0	3	10	Female
1	205	1	-5	-1.933	16545.6	Cond 0	3	-5	Female
1	206	0	0	-0.725111	16545.6	Cond 0	3	0	Female
1	207	1	32	33.0113	16545.6	Cond 0	3	32	Female
1	208	2	26	32.9546	16545.6	Cond 0	3		Female
1	209	0	5	0.483422	16545.6	Cond 0	3	5	Female
1	210	1	-15	-21.6314	16545.6	Cond 0	3	-15	Female
1	211	2	-32	-30.6865	16545.6	Cond 0	3		Female
1	212	2	5	2.97849	16545.6	Cond 0	3		Female
1	213	1	5	2.97849	16545.6	Cond 0	3	5	Female
1	214	2	0	0.20143	16545.6	Cond 0	3		Female
1	215	2	0	-1.36947	16545.6	Cond 0	3		Female
1	216	1	10	7.05449	16545.6	Cond 0	3	10	Female
1	217	1	-10	-9.14701	16545.6	Cond 0	3	-10	Female
1	218	2	5	-0.20143	16545.6	Cond 0	3		Female
1	219	1	5	-0.20143	16545.6	Cond 0	3	5	Female
1	220	2	32	31.0131	16545.6	Cond 0	3		Female
1	221	2	-5	-2.25486	16545.6	Cond 0	3		Female
1	222	0	10	5.86124	16545.6	Cond 0	3	10	Female
1	223	2	20	17.6309	16545.6	Cond 0	3		Female
1	224	0	-20	-17.5211	16545.6	Cond 0	3	-20	Female
1	225	2	20	19.2621	16545.6	Cond 0	3		Female
1	226	0	-32	-27.8046	16545.6	Cond 0	3	-32	Female
1	227	2	-26	-32.7271	16545.6	Cond 0	3		Female
1	228	1	5	-0.120858	16545.6	Cond 0	3	5	Female
1	229	0	20	17.2643	16545.6	Cond 0	3	20	Female
1	230	1	-20	-24.7615	16545.6	Cond 0	3	-20	Female
1	231	1	-32	-32.8125	16545.6	Cond 0	3	-32	Female
1	232	1	-15	-18.6495	16545.6	Cond 0	3	-15	Female
1	233	0	15	9.30401	16545.6	Cond 0	3	15	Female
1	234	1	-5	-1.40973	16545.6	Cond 0	3	-5	Female
1	235	0	20	14.4316	16545.6	Cond 0	3	20	Female
1	236	1	-10	-8.6358	16545.6	Cond 0	3	-10	Female
1	237	0	0	-0.120858	16545.6	Cond 0	3	0	Female
1	238	0	32	19.7989	16545.6	Cond 0	3	32	Female
1	239	0	15	15.3721	16545.6	Cond 0	3	15	Female
1	240	0	0	0.523705	16545.6	Cond 0	3	0	Female
1	241	1	26	27.0109	16545.6	Cond 0	3	26	Female
1	242	2	-10	-5.62194	16545.6	Cond 0	3		Female
1	243	1	0	0.241715	16545.6	Cond 0	3	0	Female
1	244	0	5	0.20143	16545.6	Cond 0	3	5	Female
1	245	2	20	19.4773	16545.6	Cond 0	3		Female
1	246	1	-15	-16.8224	16545.6	Cond 0	3	-15	Female
1	247	0	-15	-13.1015	16545.6	Cond 0	3	-15	Female
1	248	1	-20	-20.6854	16545.6	Cond 0	3	-20	Female
1	249	0	10	2.49616	16545.6	Cond 0	3	10	Female
1	250	0	26	24.2947	16545.6	Cond 0	3	26	Female
1	251	2	-20	-27.1706	16545.6	Cond 0	3		Female
1	252	2	-20	-27.1706	16545.6	Cond 0	3		Female
1	253	2	-32	-32.4411	16545.6	Cond 0	3		Female
1	254	0	-10	-7.37169	16545.6	Cond 0	3	-10	Female
1	255	2	-10	-10.4379	16545.6	Cond 0	3		Female
1	256	2	20	25.488	16545.6	Cond 0	3		Female
1	257	1	0	-0.483422	16545.6	Cond 0	3	0	Female
1	258	1	15	15.8206	16545.6	Cond 0	3	15	Female
1	259	0	-20	-16.6006	16545.6	Cond 0	3	-20	Female
1	260	0	-10	-16.7485	16545.6	Cond 0	3	-10	Female
1	261	0	-10	-6.65737	16545.6	Cond 0	3	-10	Female
1	262	1	26	28.649	16545.6	Cond 0	3	26	Female
1	263	2	0	-0.563987	16545.6	Cond 0	3		Female
1	264	0	15	13.7494	16545.6	Cond 0	3	15	Female
1	265	2	-26	-31.9796	16545.6	Cond 0	3		Female
1	266	0	-32	-31.7472	16545.6	Cond 0	3	-32	Female
1	267	0	-15	-16.3413	16545.6	Cond 0	3	-15	Female
1	268	1	0	-1.24867	16545.6	Cond 0	3	0	Female
1	269	2	26	31.4549	16545.6	Cond 0	3		Female
1	270	1	-32	-31.3375	16545.6	Cond 0	3	-32	Female
1	271	0	32	27.1706	16545.6	Cond 0	3	32	Female
1	272	2	-26	-32.1243	16545.6	Cond 0	3		Female
1	273	0	32	29.6324	16545.6	Cond 0	3	32	Female
1	274	1	10	11.7955	16545.6	Cond 0	3	10	Female
1	275	1	26	30.9539	16545.6	Cond 0	3	26	Female
1	276	0	20	30.9539	16545.6	Cond 0	3	20	Female
1	277	1	-15	-13.1397	16545.6	Cond 0	3	-15	Female
1	278	2	10	10.0478	16545.6	Cond 0	3		Female
1	279	0	20	15.9696	16545.6	Cond 0	3	20	Female
1	280	0	-10	-7.01481	16545.6	Cond 0	3	-10	Female
1	281	1	32	31.3081	16545.6	Cond 0	3	32	Female
1	282	1	20	19.9414	16545.6	Cond 0	3	20	Female
1	283	1	-26	-31.9216	16545.6	Cond 0	3	-26	Female
1	284	0	-20	-26.9789	16545.6	Cond 0	3	-20	Female
1	285	2	32	30.8946	16545.6	Cond 0	3		Female
1	286	1	15	7.68845	16545.6	Cond 0	3	15	Female
1	287	0	-5	-3.46039	16545.6	Cond 0	3	-5	Female
1	288	0	26	21.944	16545.6	Cond 0	3	26	Female
1	289	0	0	0.523705	16545.6	Cond 0	3	0	Female
1	290	2	15	18.3234	16545.6	Cond 0	3		Female
1	291	2	15	15.1096	16545.6	Cond 0	3		Female
1	292	0	-5	-1.89276	16545.6	Cond 0	3	-5	Female
1	293	2	-20	-14.4316	16545.6	Cond 0	3		Female
1	294	2	-15	-17.4844	16545.6	Cond 0	3		Female
1	295	1	-26	-27.2343	16545.6	Cond 0	3	-26	Female
1	296	1	15	14.3938	16545.6	Cond 0	3	15	Female
1	297	0	5	0	16545.6	Cond 0	3	5	Female
1	298	2	-32	-31.2787	16545.6	Cond 0	3		Female
1	299	0	-5	-3.099	16545.6	Cond 0	3	-5	Female
1	300	2	-5	-2.09394	16545.6	Cond 0	3		Female
1	301	2	0	0.443138	16545.6	Cond 0	3		Female
1	302	2	10	1.28894	16545.6	Cond 0	3		Female
1	303	1	32	29.9056	16545.6	Cond 0	3	32	Female
1	304	0	-26	-27.8991	16545.6	Cond 0	3	-26	Female
1	305	1	-26	-31.3962	16545.6	Cond 0	3	-26	Female
1	306	1	-32	-31.8635	16545.6	Cond 0	3	-32	Female
1	307	1	15	8.55703	16545.6	Cond 0	3	15	Female
1	308	1	-20	-16.8224	16545.6	Cond 0	3	-20	Female
1	309	2	26	26.497	16545.6	Cond 0	3		Female
1	310	0	32	28.0876	16545.6	Cond 0	3	32	Female
1	311	1	-32	-29.0508	16545.6	Cond 0	3	-32	Female
1	312	0	15	14.658	16545.6	Cond 0	3	15	Female
1	313	2	32	30.8946	16545.6	Cond 0	3		Female
1	314	1	32	30.8946	16545.6	Cond 0	3	32	Female
1	315	0	-32	-31.4549	16545.6	Cond 0	3	-32	Female
1	316	1	20	10.5158	16545.6	Cond 0	3	20	Female
1	317	1	5	0.241715	16545.6	Cond 0	3	5	Female
1	318	0	10	8.39939	16545.6	Cond 0	3	10	Female
1	319	2	-5	-2.69717	16545.6	Cond 0	3		Female
1	320	2	10	5.94096	16545.6	Cond 0	3		Female
1	321	1	-20	-11.8726	16545.6	Cond 0	3	-20	Female
1	322	1	20	17.0436	16545.6	Cond 0	3	20	Female
1	323	2	15	17.0436	16545.6	Cond 0	3		Female
1	324	2	-10	-6.29941	16545.6	Cond 0	3		Female
1	325	1	-10	-7.29243	16545.6	Cond 0	3	-10	Female
1	326	0	-5	-5.14276	16545.6	Cond 0	3	-5	Female
1	327	2	-15	-6.41879	16545.6	Cond 0	3		Female
1	328	0	-15	-10.8659	16545.6	Cond 0	3	-15	Female
1	329	1	-5	-7.05449	16545.6	Cond 0	3	-5	Female
1	330	2	15	9.26477	16545.6	Cond 0	3		Female
1	331	2	-15	-13.5973	16545.6	Cond 0	3		Female
1	332	2	-5	-2.77756	16545.6	Cond 0	3		Female
1	333	2	10	7.45093	16545.6	Cond 0	3		Female
1	334	2	32	33.3499	16545.6	Cond 0	3		Female
1	335	0	5	2.81775	16545.6	Cond 0	3	5	Female
1	336	2	-26	-31.3669	16545.6	Cond 0	3		Female
1	337	1	10	1.85251	16545.6	Cond 0	3	10	Female
1	338	2	5	0.76539	16545.6	Cond 0	3		Female
1	339	1	-10	-8.51763	16545.6	Cond 0	3	-10	Female
1	340	0	26	30.746	16545.6	Cond 0	3	26	Female
1	341	0	26	29.2965	16545.6	Cond 0	3	26	Female
1	342	0	-32	-29.0508	16545.6	Cond 0	3	-32	Female
1	343	2	5	3.099	16545.6	Cond 0	3		Female
1	344	1	26	29.4495	16545.6	Cond 0	3	26	Female
1	345	2	26	29.48	16545.6	Cond 0	3		Female
1	346	2	-15	-21.1424	16545.6	Cond 0	3		Female
1	347	1	-26	-24.0936	16545.6	Cond 0	3	-26	Female
2	1	2	0	0.282	6738.49	Cond 0	0		Female
2	2	0	0	-0.241715	6738.49	Cond 0	0		Female
2	3	2	32	32.6415	6738.49	Cond 0	0		Female
2	4	1	0	-20.4028	6738.49	Cond 0	0		Female
2	5	1	32	30.0568	6738.49	Cond 0	0		Female
2	6	2	-32	-33.7138	6738.49	Cond 0	0		Female
2	7	1	-32	-32.5843	6738.49	Cond 0	0		Female
2	8	0	32	33.9362	6738.49	Cond 0	0		Female
2	9	0	-32	-34.0193	6738.49	Cond 0	0		Female
2	10	0	15	30.1472	6738.49	Cond 0	1		Female
2	11	2	-10	-11.7955	6738.49	Cond 0	1		Female
2	12	1	20	29.9359	6738.49	Cond 0	1		Female
2	13	0	15	22.8052	6738.49	Cond 0	1		Female
2	14	0	-32	-29.1123	6738.49	Cond 0	1		Female
2	15	2	-26	-30.0266	6738.49	Cond 0	1		Female
2	16	1	-32	-31.9506	6738.49	Cond 0	1		Female
2	17	2	26	29.02	6738.49	Cond 0	1		Female
2	18	1	10	19.3698	6738.49	Cond 0	1		Female
2	19	2	32	31.1313	6738.49	Cond 0	1		Female
2	20	2	-32	-31.5135	6738.49	Cond 0	1		Female
2	21	1	-26	-32.6129	6738.49	Cond 0	1		Female
2	22	2	-20	-28.9892	6738.49	Cond 0	1		Female
2	23	0	26	29.2659	6738.49	Cond 0	1		Female
2	24	1	-26	-25.4223	6738.49	Cond 0	1		Female
2	25	0	0	5.70173	6738.49	Cond 0	1		Female
2	26	0	-15	-25.2248	6738.49	Cond 0	1		Female
2	27	2	-10	-18.0689	6738.49	Cond 0	1		Female
2	28	0	0	0.0805721	6738.49	Cond 0	1		Female
2	29	0	32	24.4618	6738.49	Cond 0	1		Female
2	30	0	-15	-17.8867	6738.49	Cond 0	1		Female
2	31	0	10	18.541	6738.49	Cond 0	1		Female
2	32	2	-32	-26.6581	6738.49	Cond 0	1		Female
2	33	1	26	30.0869	6738.49	Cond 0	1		Female
2	34	2	-15	-19.7632	6738.49	Cond 0	1		Female
2	35	0	-20	-14.884	6738.49	Cond 0	1		Female
2	36	1	26	24.9274	6738.49	Cond 0	1		Female
2	37	2	-5	-10.0869	6738.49	Cond 0	1		Female
2	38	0	-26	-27.3298	6738.49	Cond 0	1		Female
2	39	2	10	20.8263	6738.49	Cond 0	1		Female
2	40	1	-5	-0.563987	6738.49	Cond 0	1		Female
2	41	1	20	28.0876	6738.49	Cond 0	1		Female
2	42	0	-5	-8.32052	6738.49	Cond 0	1		Female
2	43	0	0	0.322285	6738.49	Cond 0	1		Female
2	44	2	32	28.4314	6738.49	Cond 0	1		Female
2	45	2	-10	-14.5071	6738.49	Cond 0	1		Female
2	46	2	15	18.9023	6738.49	Cond 0	1		Female
2	47	2	15	16.8962	6738.49	Cond 0	1		Female
2	48	0	-10	-8.83259	6738.49	Cond 0	1		Female
2	49	2	26	26.2383	6738.49	Cond 0	1		Female
2	50	1	-5	-4.7429	6738.49	Cond 0	1		Female
2	51	2	15	22.3587	6738.49	Cond 0	1		Female
2	52	2	26	27.7416	6738.49	Cond 0	1		Female
2	53	0	20	26.2058	6738.49	Cond 0	1		Female
2	54	2	-20	-25.5536	6738.49	Cond 0	1		Female
2	55	0	-5	-5.06283	6738.49	Cond 0	1		Female
2	56	2	0	-0.443138	6738.49	Cond 0	1		Female
2	57	1	-10	-13.7114	6738.49	Cond 0	1		Female
2	58	2	5	5.86124	6738.49	Cond 0	1		Female
2	59	2	-15	-18.7941	6738.49	Cond 0	1		Female
2	60	2	-20	-18.541	6738.49	Cond 0	1		Female
2	61	0	5	9.34324	6738.49	Cond 0	1		Female
2	62	0	0	-0.282	6738.49	Cond 0	1		Female
2	63	0	-20	-22.2898	6738.49	Cond 0	1		Female
2	64	1	-10	-15.6713	6738.49	Cond 0	1		Female
2	65	0	32	18.396	6738.49	Cond 0	1		Female
2	66	2	20	23.6557	6738.49	Cond 0	1		Female
2	67	1	-32	-21.2475	6738.49	Cond 0	1		Female
2	68	0	-26	-21.2825	6738.49	Cond 0	1		Female
2	69	1	32	23.3508	6738.49	Cond 0	1		Female
2	70	1	5	9.18627	6738.49	Cond 0	1		Female
2	71	0	26	22.1171	6738.49	Cond 0	1		Female
2	72	0	-15	-7.21315	6738.49	Cond 0	1		Female
2	73	0	32	22.4964	6738.49	Cond 0	1		Female
2	74	2	-26	-16.7116	6738.49	Cond 0	1		Female
2	75	0	5	16.1185	6738.49	Cond 0	1		Female
2	76	2	32	23.4526	6738.49	Cond 0	1		Female
2	77	0	20	17.5943	6738.49	Cond 0	1		Female
2	78	1	-5	-5.82137	6738.49	Cond 0	1		Female
2	79	0	20	19.1903	6738.49	Cond 0	1		Female
2	80	0	-26	-22.8395	6738.49	Cond 0	1		Female
2	81	2	10	16.8962	6738.49	Cond 0	1		Female
2	82	0	15	17.4844	6738.49	Cond 0	1		Female
2	83	2	10	11.9112	6738.49	Cond 0	1		Female
2	84	2	-5	-12.7187	6738.49	Cond 0	1		Female
2	85	2	5	9.22553	6738.49	Cond 0	1		Female
2	86	1	5	8.39939	6738.49	Cond 0	1		Female
2	87	1	10	12.6804	6738.49	Cond 0	1		Female
2	88	1	15	22.9762	6738.49	Cond 0	1		Female
2	89	0	10	12.3348	6738.49	Cond 0	1		Female
2	90	1	-10	-17.3377	6738.49	Cond 0	1		Female
2	91	1	10	8.67518	6738.49	Cond 0	1		Female
2	92	0	-5	-10.282	6738.49	Cond 0	1		Female
2	93	2	5	6.45857	6738.49	Cond 0	1		Female
2	94	2	-15	-27.3933	6738.49	Cond 0	1		Female
2	95	2	20	4.10216	6738.49	Cond 0	1		Female
2	96	0	-26	-11.641	6738.49	Cond 0	1		Female
2	97	1	-20	-24.4618	6738.49	Cond 0	1		Female
2	98	0	-20	-25.5536	6738.49	Cond 0	1		Female
2	99	2	26	19.977	6738.49	Cond 0	1		Female
2	100	1	15	13.1779	6738.49	Cond 0	1		Female
2	101	2	-15	-18.0689	6738.49	Cond 0	1		Female
2	102	1	-10	-12.8337	6738.49	Cond 0	1		Female
2	103	2	-26	-22.3587	6738.49	Cond 0	1		Female
2	104	1	15	18.1417	6738.49	Cond 0	1		Female
2	105	2	-32	-30.8649	6738.49	Cond 0	1		Female
2	106	0	-10	-22.8395	6738.49	Cond 0	1		Female
2	107	2	20	18.9023	6738.49	Cond 0	1		Female
2	108	0	26	16.4896	6738.49	Cond 0	1		Female
2	109	1	-15	-33.2937	6738.49	Cond 0	1		Female
2	110	1	-20	-22.8737	6738.49	Cond 0	1		Female
2	111	1	-32	-27.5836	6738.49	Cond 0	1		Female
2	112	2	0	-1.12786	6738.49	Cond 0	1		Female
2	113	2	0	0.926499	6738.49	Cond 0	1		Female
2	114	0	-32	-26.4324	6738.49	Cond 0	1		Female
2	115	1	0	-2.57657	6738.49	Cond 0	1		Female
2	116	1	-26	-30.1171	6738.49	Cond 0	1		Female
2	117	1	32	33.9917	6738.49	Cond 0	1		Female
2	118	2	-5	-4.22238	6738.49	Cond 0	1		Female
2	119	0	-5	-4.66287	6738.49	Cond 0	1		Female
2	120	1	26	27.2662	6738.49	Cond 0	1		Female
2	121	0	26	26.8829	6738.49	Cond 0	1		Female
2	122	1	0	-0.926499	6738.49	Cond 0	1		Female
2	123	2	5	8.08372	6738.49	Cond 0	1		Female
2	124	0	20	17.1908	6738.49	Cond 0	1		Female
2	125	1	-15	-6.29941	6738.49	Cond 0	1		Female
2	126	1	0	2.73737	6738.49	Cond 0	1		Female
2	127	1	-20	-27.8046	6738.49	Cond 0	1		Female
2	128	1	5	1.36947	6738.49	Cond 0	1		Female
2	129	0	-32	-24.2612	6738.49	Cond 0	1		Female
2	130	1	20	27.6152	6738.49	Cond 0	1		Female
2	131	0	-10	-4.38262	6738.49	Cond 0	1		Female
2	132	2	10	16.5636	6738.49	Cond 0	1		Female
2	133	0	10	17.9596	6738.49	Cond 0	1		Female
2	134	2	-20	-20.8967	6738.49	Cond 0	1		Female
2	135	1	-20	-22.4964	6738.49	Cond 0	1		Female
2	136	0	32	14.4693	6738.49	Cond 0	1		Female
2	137	1	5	1.08759	6738.49	Cond 0	1		Female
2	138	1	0	-0.604269	6738.49	Cond 0	1		Female
2	139	1	32	33.9917	6738.49	Cond 0	1		Female
2	140	1	-15	-18.6495	6738.49	Cond 0	1		Female
2	141	1	32	33.9917	6738.49	Cond 0	1		Female
2	142	2	32	33.9917	6738.49	Cond 0	1		Female
2	143	1	-15	-34.0193	6738.49	Cond 0	1		Female
2	144	2	-32	-34.0193	6738.49	Cond 0	1		Female
2	145	1	15	15.447	6738.49	Cond 0	1		Female
2	146	2	-26	-34.0193	6738.49	Cond 0	1		Female
2	147	2	15	22.2898	6738.49	Cond 0	1		Female
2	148	1	-32	-34.0193	6738.49	Cond 0	1		Female
2	149	0	-10	-7.9257	6738.49	Cond 0	1		Female
2	150	2	20	21.8053	6738.49	Cond 0	1		Female
2	151	0	-20	-24.4618	6738.49	Cond 0	1		Female
2	152	1	-5	-9.38246	6738.49	Cond 0	1		Female
2	153	2	-10	-18.6857	6738.49	Cond 0	1		Female
2	154	1	-26	-34.0193	6738.49	Cond 0	1		Female
2	155	1	20	23.757	6738.49	Cond 0	1		Female
2	156	1	26	33.9917	6738.49	Cond 0	1		Female
2	157	0	-15	-8.24162	6738.49	Cond 0	1		Female
2	158	0	5	8.83259	6738.49	Cond 0	1		Female
2	159	0	5	12.9868	6738.49	Cond 0	1		Female
2	160	0	-32	-17.7771	6738.49	Cond 0	1		Female
2	161	1	10	7.9257	6738.49	Cond 0	1		Female
2	162	0	10	10.399	6738.49	Cond 0	1		Female
2	163	2	0	3.25965	6738.49	Cond 0	1		Female
2	164	0	15	15.9696	6738.49	Cond 0	1		Female
2	165	2	-5	-3.94181	6738.49	Cond 0	1		Female
2	166	0	5	6.8163	6738.49	Cond 0	2	5	Female
2	167	0	-5	-1.85251	6738.49	Cond 0	2	-5	Female
2	168	1	10	15.7833	6738.49	Cond 0	2	10	Female
2	169	0	10	12.4117	6738.49	Cond 0	2	10	Female
2	170	1	15	16.8962	6738.49	Cond 0	2	15	Female
2	171	1	-15	-24.395	6738.49	Cond 0	2	-15	Female
2	172	0	-32	-13.0633	6738.49	Cond 0	2	-32	Female
2	173	1	-26	-33.4902	6738.49	Cond 0	2	-26	Female
2	174	1	-20	-21.5966	6738.49	Cond 0	2	-20	Female
2	175	0	15	12.9485	6738.49	Cond 0	2	15	Female
2	176	0	26	21.3873	6738.49	Cond 0	2	26	Female
2	177	0	-15	-20.0837	6738.49	Cond 0	2	-15	Female
2	178	1	-32	-32.5271	6738.49	Cond 0	2	-32	Female
2	179	1	32	33.9917	6738.49	Cond 0	2	32	Female
2	180	1	0	1.53051	6738.49	Cond 0	2	0	Female
2	181	1	5	1.40973	6738.49	Cond 0	2	5	Female
2	182	0	-10	-11.6796	6738.49	Cond 0	2	-10	Female
2	183	0	32	24.2947	6738.49	Cond 0	2	32	Female
2	184	1	20	30.597	6738.49	Cond 0	2	20	Female
2	185	1	-10	-10.8271	6738.49	Cond 0	2	-10	Female
2	186	0	0	4.9029	6738.49	Cond 0	2	0	Female
2	187	0	20	17.1172	6738.49	Cond 0	2	20	Female
2	188	1	26	30.8649	6738.49	Cond 0	2	26	Female
2	189	1	-5	-8.91124	6738.49	Cond 0	2	-5	Female
2	190	0	-26	-23.1126	6738.49	Cond 0	2	-26	Female
2	191	0	-20	-21.6662	6738.49	Cond 0	2	-20	Female
2	192	2	-32	-32.1243	6738.49	Cond 0	3		Female
2	193	0	-26	-29.5715	6738.49	Cond 0	3	-26	Female
2	194	2	-20	-29.3578	6738.49	Cond 0	3		Female
2	195	1	0	-3.05883	6738.49	Cond 0	3	0	Female
2	196	0	-26	-26.9469	6738.49	Cond 0	3	-26	Female
2	197	0	-15	-23.1808	6738.49	Cond 0	3	-15	Female
2	198	0	-26	-17.5577	6738.49	Cond 0	3	-26	Female
2	199	2	-10	-8.95056	6738.49	Cond 0	3		Female
2	200	1	-5	-3.25965	6738.49	Cond 0	3	-5	Female
2	201	0	10	23.4865	6738.49	Cond 0	3	10	Female
2	202	1	20	26.0109	6738.49	Cond 0	3	20	Female
2	203	0	-20	-17.3744	6738.49	Cond 0	3	-20	Female
2	204	1	10	10.321	6738.49	Cond 0	3	10	Female
2	205	1	-5	-3.78139	6738.49	Cond 0	3	-5	Female
2	206	0	0	8.08372	6738.49	Cond 0	3	0	Female
2	207	1	32	31.3081	6738.49	Cond 0	3	32	Female
2	208	2	26	32.1821	6738.49	Cond 0	3		Female
2	209	0	5	0.523705	6738.49	Cond 0	3	5	Female
2	210	1	-15	-24.7947	6738.49	Cond 0	3	-15	Female
2	211	2	-32	-32.0954	6738.49	Cond 0	3		Female
2	212	2	5	7.6093	6738.49	Cond 0	3		Female
2	213	1	5	5.26263	6738.49	Cond 0	3	5	Female
2	214	2	0	0.402854	6738.49	Cond 0	3		Female
2	215	2	0	0.604269	6738.49	Cond 0	3		Female
2	216	1	10	10.243	6738.49	Cond 0	3	10	Female
2	217	1	-10	-9.69589	6738.49	Cond 0	3	-10	Female
2	218	2	5	4.58282	6738.49	Cond 0	3		Female
2	219	1	5	3.29981	6738.49	Cond 0	3	5	Female
2	220	2	32	33.8807	6738.49	Cond 0	3		Female
2	221	2	-5	-4.50275	6738.49	Cond 0	3		Female
2	222	0	10	13.1015	6738.49	Cond 0	3	10	Female
2	223	2	20	22.3932	6738.49	Cond 0	3		Female
2	224	0	-20	-11.2152	6738.49	Cond 0	3	-20	Female
2	225	2	20	21.1775	6738.49	Cond 0	3		Female
2	226	0	-32	-24.9274	6738.49	Cond 0	3	-32	Female
2	227	2	-26	-31.9216	6738.49	Cond 0	3		Female
2	228	1	5	6.73685	6738.49	Cond 0	3	5	Female
2	229	0	20	20.332	6738.49	Cond 0	3	20	Female
2	230	1	-20	-33.0396	6738.49	Cond 0	3	-20	Female
2	231	1	-32	-28.1816	6738.49	Cond 0	3	-32	Female
2	232	1	-15	-23.6219	6738.49	Cond 0	3	-15	Female
2	233	0	15	12.2964	6738.49	Cond 0	3	15	Female
2	234	1	-5	-0.282	6738.49	Cond 0	3	-5	Female
2	235	0	20	17.1908	6738.49	Cond 0	3	20	Female
2	236	1	-10	-7.05449	6738.49	Cond 0	3	-10	Female
2	237	0	0	4.98288	6738.49	Cond 0	3	0	Female
2	238	0	32	20.6149	6738.49	Cond 0	3	32	Female
2	239	0	15	22.3243	6738.49	Cond 0	3	15	Female
2	240	0	0	-2.81775	6738.49	Cond 0	3	0	Female
2	241	1	26	28.2754	6738.49	Cond 0	3	26	Female
2	242	2	-10	-14.3182	6738.49	Cond 0	3		Female
2	243	1	0	33.9917	6738.49	Cond 0	3	0	Female
2	244	0	5	8.04423	6738.49	Cond 0	3	5	Female
2	245	2	20	25.3237	6738.49	Cond 0	3		Female
2	246	1	-15	-31.2198	6738.49	Cond 0	3	-15	Female
2	247	0	-15	-12.5269	6738.49	Cond 0	3	-15	Female
2	248	1	-20	-29.1431	6738.49	Cond 0	3	-20	Female
2	249	0	10	13.1779	6738.49	Cond 0	3	10	Female
2	250	0	26	19.2621	6738.49	Cond 0	3	26	Female
2	251	2	-20	-15.7086	6738.49	Cond 0	3		Female
2	252	2	-20	-13.2161	6738.49	Cond 0	3		Female
2	253	2	-32	-30.0869	6738.49	Cond 0	3		Female
2	254	0	-10	-12.7571	6738.49	Cond 0	3	-10	Female
2	255	2	-10	-10.282	6738.49	Cond 0	3		Female
2	256	2	20	20.0481	6738.49	Cond 0	3		Female
2	257	1	0	0.725111	6738.49	Cond 0	3	0	Female
2	258	1	15	16.6746	6738.49	Cond 0	3	15	Female
2	259	0	-20	-12.642	6738.49	Cond 0	3	-20	Female
2	260	0	-10	-14.1289	6738.49	Cond 0	3	-10	Female
2	261	0	-10	-2.49616	6738.49	Cond 0	3	-10	Female
2	262	1	26	25.6192	6738.49	Cond 0	3	26	Female
2	263	2	0	-3.62092	6738.49	Cond 0	3		Female
2	264	0	15	14.9217	6738.49	Cond 0	3	15	Female
2	265	2	-26	-22.4964	6738.49	Cond 0	3		Female
2	266	0	-32	-21.5618	6738.49	Cond 0	3	-32	Female
2	267	0	-15	-15.9696	6738.49	Cond 0	3	-15	Female
2	268	1	0	-0.725111	6738.49	Cond 0	3	0	Female
2	269	2	26	28.8658	6738.49	Cond 0	3		Female
2	270	1	-32	-34.0193	6738.49	Cond 0	3	-32	Female
2	271	0	32	33.9917	6738.49	Cond 0	3	32	Female
2	272	2	-26	-32.9262	6738.49	Cond 0	3		Female
2	273	0	32	29.2045	6738.49	Cond 0	3	32	Female
2	274	1	10	8.51763	6738.49	Cond 0	3	10	Female
2	275	1	26	28.742	6738.49	Cond 0	3	26	Female
2	276	0	20	29.7237	6738.49	Cond 0	3	20	Female
2	277	1	-15	-19.6918	6738.49	Cond 0	3	-15	Female
2	278	2	10	13.1779	6738.49	Cond 0	3		Female
2	279	0	20	19.7632	6738.49	Cond 0	3	20	Female
2	280	0	-10	-9.93059	6738.49	Cond 0	3	-10	Female
2	281	1	32	30.746	6738.49	Cond 0	3	32	Female
2	282	1	20	25.8154	6738.49	Cond 0	3	20	Female
2	283	1	-26	-31.8635	6738.49	Cond 0	3	-26	Female
2	284	0	-20	-18.758	6738.49	Cond 0	3	-20	Female
2	285	2	32	32.6415	6738.49	Cond 0	3		Female
2	286	1	15	20.967	6738.49	Cond 0	3	15	Female
2	287	0	-5	-2.49616	6738.49	Cond 0	3	-5	Female
2	288	0	26	29.8147	6738.49	Cond 0	3	26	Female
2	289	0	0	-0.282	6738.49	Cond 0	3	0	Female
2	290	2	15	20.2257	6738.49	Cond 0	3		Female
2	291	2	15	23.1467	6738.49	Cond 0	3		Female
2	292	0	-5	-5.06283	6738.49	Cond 0	3	-5	Female
2	293	2	-20	-15.9696	6738.49	Cond 0	3		Female
2	294	2	-15	-9.85239	6738.49	Cond 0	3		Female
2	295	1	-26	-26.8187	6738.49	Cond 0	3	-26	Female
2	296	1	15	17.5211	6738.49	Cond 0	3	15	Female
2	297	0	5	15.0345	6738.49	Cond 0	3	5	Female
2	298	2	-32	-28.1189	6738.49	Cond 0	3		Female
2	299	0	-5	-10.4379	6738.49	Cond 0	3	-5	Female
2	300	2	-5	-2.29508	6738.49	Cond 0	3		Female
2	301	2	0	3.21949	6738.49	Cond 0	3		Female
2	302	2	10	11.3702	6738.49	Cond 0	3		Female
2	303	1	32	21.8747	6738.49	Cond 0	3	32	Female
2	304	0	-26	-8.32052	6738.49	Cond 0	3	-26	Female
2	305	1	-26	-26.8187	6738.49	Cond 0	3	-26	Female
2	306	1	-32	-28.1503	6738.49	Cond 0	3	-32	Female
2	307	1	15	18.4323	6738.49	Cond 0	3	15	Female
2	308	1	-20	-17.8867	6738.49	Cond 0	3	-20	Female
2	309	2	26	27.5202	6738.49	Cond 0	3		Female
2	310	0	32	29.9359	6738.49	Cond 0	3	32	Female
2	311	1	-32	-21.0723	6738.49	Cond 0	3	-32	Female
2	312	0	15	10.9436	6738.49	Cond 0	3	15	Female
2	313	2	32	30.2976	6738.49	Cond 0	3		Female
2	314	1	32	25.9784	6738.49	Cond 0	3	32	Female
2	315	0	-32	-20.6854	6738.49	Cond 0	3	-32	Female
2	316	1	20	20.8967	6738.49	Cond 0	3	20	Female
2	317	1	5	1.77202	6738.49	Cond 0	3	5	Female
2	318	0	10	13.6353	6738.49	Cond 0	3	10	Female
2	319	2	-5	-8.95056	6738.49	Cond 0	3		Female
2	320	2	10	7.29243	6738.49	Cond 0	3		Female
2	321	1	-20	-22.9079	6738.49	Cond 0	3	-20	Female
2	322	1	20	13.025	6738.49	Cond 0	3	20	Female
2	323	2	15	15.8951	6738.49	Cond 0	3		Female
2	324	2	-10	-9.73503	6738.49	Cond 0	3		Female
2	325	1	-10	-14.8464	6738.49	Cond 0	3	-10	Female
2	326	0	-5	-7.01481	6738.49	Cond 0	3	-5	Female
2	327	2	-15	-16.2671	6738.49	Cond 0	3		Female
2	328	0	-15	-11.0601	6738.49	Cond 0	3	-15	Female
2	329	1	-5	-7.33207	6738.49	Cond 0	3	-5	Female
2	330	2	15	15.8951	6738.49	Cond 0	3		Female
2	331	2	-15	-12.1424	6738.49	Cond 0	3		Female
2	332	2	-5	-4.98288	6738.49	Cond 0	3		Female
2	333	2	10	12.872	6738.49	Cond 0	3		Female
2	334	2	32	33.9917	6738.49	Cond 0	3		Female
2	335	0	5	1.53051	6738.49	Cond 0	3	5	Female
2	336	2	-26	-25.2248	6738.49	Cond 0	3		Female
2	337	1	10	2.05371	6738.49	Cond 0	3	10	Female
2	338	2	5	5.66184	6738.49	Cond 0	3		Female
2	339	1	-10	-17.6309	6738.49	Cond 0	3	-10	Female
2	340	0	26	18.8302	6738.49	Cond 0	3	26	Female
2	341	0	26	25.1258	6738.49	Cond 0	3	26	Female
2	342	0	-32	-21.944	6738.49	Cond 0	3	-32	Female
2	343	2	5	6.49834	6738.49	Cond 0	3		Female
2	344	1	26	31.1608	6738.49	Cond 0	3	26	Female
2	345	2	26	29.1431	6738.49	Cond 0	3		Female
2	346	2	-15	-16.8962	6738.49	Cond 0	3		Female
2	347	1	-26	-22.9762	6738.49	Cond 0	3	-26	Female
3	1	1	32	24.6618	6739.58	Cond 0	0		Female
3	2	2	0	-1.12786	6739.58	Cond 0	0		Female
3	3	0	-32	-29.9661	6739.58	Cond 0	0		Female
3	4	1	0	-0.322285	6739.58	Cond 0	0		Female
3	5	2	-32	-32.1532	6739.58	Cond 0	0		Female
3	6	1	-32	-32.3836	6739.58	Cond 0	0		Female
3	7	2	32	31.2198	6739.58	Cond 0	0		Female
3	8	0	32	33.7974	6739.58	Cond 0	0		Female
3	9	0	0	-1.28894	6739.58	Cond 0	0		Female
3	10	2	10	16.5636	6739.58	Cond 0	1		Female
3	11	0	32	30.8649	6739.58	Cond 0	1		Female
3	12	1	10	20.6149	6739.58	Cond 0	1		Female
3	13	0	26	32.8978	6739.58	Cond 0	1		Female
3	14	2	-10	-11.8726	6739.58	Cond 0	1		Female
3	15	2	32	32.4411	6739.58	Cond 0	1		Female
3	16	1	0	-0.161144	6739.58	Cond 0	1		Female
3	17	1	-32	-32.4984	6739.58	Cond 0	1		Female
3	18	0	5	7.84665	6739.58	Cond 0	1		Female
3	19	2	-10	-11.525	6739.58	Cond 0	1		Female
3	20	2	-5	-5.22268	6739.58	Cond 0	1		Female
3	21	2	10	14.4316	6739.58	Cond 0	1		Female
3	22	0	32	33.3218	6739.58	Cond 0	1		Female
3	23	2	15	20.6149	6739.58	Cond 0	1		Female
3	24	2	20	25.6846	6739.58	Cond 0	1		Female
3	25	1	0	-0.282	6739.58	Cond 0	1		Female
3	26	2	-5	-9.46087	6739.58	Cond 0	1		Female
3	27	2	0	0.0805721	6739.58	Cond 0	1		Female
3	28	1	-5	-5.62194	6739.58	Cond 0	1		Female
3	29	0	0	-0.161144	6739.58	Cond 0	1		Female
3	30	0	-15	-20.1547	6739.58	Cond 0	1		Female
3	31	2	20	33.4622	6739.58	Cond 0	1		Female
3	32	0	-26	-20.0837	6739.58	Cond 0	1		Female
3	33	0	-20	-21.2125	6739.58	Cond 0	1		Female
3	34	1	26	33.9917	6739.58	Cond 0	1		Female
3	35	1	15	18.1417	6739.58	Cond 0	1		Female
3	36	1	10	7.17349	6739.58	Cond 0	1		Female
3	37	0	0	-5.02285	6739.58	Cond 0	1		Female
3	38	0	-32	-32.6415	6739.58	Cond 0	1		Female
3	39	0	-5	-3.46039	6739.58	Cond 0	1		Female
3	40	1	5	2.21463	6739.58	Cond 0	1		Female
3	41	2	10	16.1185	6739.58	Cond 0	1		Female
3	42	0	-15	-16.7485	6739.58	Cond 0	1		Female
3	43	0	15	15.2222	6739.58	Cond 0	1		Female
3	44	2	-5	-8.32052	6739.58	Cond 0	1		Female
3	45	1	10	11.6796	6739.58	Cond 0	1		Female
3	46	2	-32	-34.0193	6739.58	Cond 0	1		Female
3	47	1	-20	-26.9469	6739.58	Cond 0	1		Female
3	48	2	-32	-34.0193	6739.58	Cond 0	1		Female
3	49	2	5	7.6093	6739.58	Cond 0	1		Female
3	50	0	20	22.2898	6739.58	Cond 0	1		Female
3	51	0	-20	-20.4736	6739.58	Cond 0	1		Female
3	52	0	15	18.8302	6739.58	Cond 0	1		Female
3	53	2	-26	-34.0193	6739.58	Cond 0	1		Female
3	54	0	-5	-7.13383	6739.58	Cond 0	1		Female
3	55	2	-32	-34.0193	6739.58	Cond 0	1		Female
3	56	0	-15	-22.6682	6739.58	Cond 0	1		Female
3	57	2	15	19.5846	6739.58	Cond 0	1		Female
3	58	0	-10	-15.3721	6739.58	Cond 0	1		Female
3	59	0	5	5.06283	6739.58	Cond 0	1		Female
3	60	0	10	14.7334	6739.58	Cond 0	1		Female
3	61	2	-10	-14.1668	6739.58	Cond 0	1		Female
3	62	1	-5	-4.30251	6739.58	Cond 0	1		Female
3	63	1	5	6.379	6739.58	Cond 0	1		Female
3	64	0	-32	-34.0193	6739.58	Cond 0	1		Female
3	65	2	10	10.8659	6739.58	Cond 0	1		Female
3	66	0	-32	-33.7695	6739.58	Cond 0	1		Female
3	67	1	10	9.69589	6739.58	Cond 0	1		Female
3	68	1	20	29.0816	6739.58	Cond 0	1		Female
3	69	0	-10	-17.0067	6739.58	Cond 0	1		Female
3	70	2	-20	-31.572	6739.58	Cond 0	1		Female
3	71	0	20	20.0481	6739.58	Cond 0	1		Female
3	72	0	-26	-30.3276	6739.58	Cond 0	1		Female
3	73	1	-10	-11.0213	6739.58	Cond 0	1		Female
3	74	1	32	32.4124	6739.58	Cond 0	1		Female
3	75	1	15	12.7571	6739.58	Cond 0	1		Female
3	76	1	-10	-11.1764	6739.58	Cond 0	1		Female
3	77	1	-15	-15.1471	6739.58	Cond 0	1		Female
3	78	1	-5	-0.443138	6739.58	Cond 0	1		Female
3	79	2	20	30.3276	6739.58	Cond 0	1		Female
3	80	0	0	0.684831	6739.58	Cond 0	1		Female
3	81	2	5	6.8163	6739.58	Cond 0	1		Female
3	82	0	-32	-34.0193	6739.58	Cond 0	1		Female
3	83	1	15	17.3377	6739.58	Cond 0	1		Female
3	84	1	26	33.9917	6739.58	Cond 0	1		Female
3	85	0	26	33.9917	6739.58	Cond 0	1		Female
3	86	1	-26	-34.0193	6739.58	Cond 0	1		Female
3	87	0	20	26.497	6739.58	Cond 0	1		Female
3	88	2	15	18.5047	6739.58	Cond 0	1		Female
3	89	1	-15	-20.5089	6739.58	Cond 0	1		Female
3	90	1	-20	-31.3081	6739.58	Cond 0	1		Female
3	91	2	-20	-22.771	6739.58	Cond 0	1		Female
3	92	2	0	0.282	6739.58	Cond 0	1		Female
3	93	2	-20	-24.9605	6739.58	Cond 0	1		Female
3	94	0	-15	-17.301	6739.58	Cond 0	1		Female
3	95	2	-5	-6.02066	6739.58	Cond 0	1		Female
3	96	1	-26	-34.0193	6739.58	Cond 0	1		Female
3	97	2	32	33.9917	6739.58	Cond 0	1		Female
3	98	2	-15	-16.6376	6739.58	Cond 0	1		Female
3	99	2	26	33.9917	6739.58	Cond 0	1		Female
3	100	1	-10	-13.9014	6739.58	Cond 0	1		Female
3	101	2	-15	-16.7116	6739.58	Cond 0	1		Female
3	102	1	32	33.9917	6739.58	Cond 0	1		Female
3	103	1	-32	-34.0193	6739.58	Cond 0	1		Female
3	104	2	-15	-17.6675	6739.58	Cond 0	1		Female
3	105	2	5	7.45093	6739.58	Cond 0	1		Female
3	106	1	-20	-28.742	6739.58	Cond 0	1		Female
3	107	1	-26	-24.2612	6739.58	Cond 0	1		Female
3	108	1	26	29.7237	6739.58	Cond 0	1		Female
3	109	2	15	18.8663	6739.58	Cond 0	1		Female
3	110	1	-5	-3.17933	6739.58	Cond 0	1		Female
3	111	0	26	24.4284	6739.58	Cond 0	1		Female
3	112	2	-26	-34.0193	6739.58	Cond 0	1		Female
3	113	0	10	12.2579	6739.58	Cond 0	1		Female
3	114	1	-10	-6.45857	6739.58	Cond 0	1		Female
3	115	0	-10	-11.7955	6739.58	Cond 0	1		Female
3	116	1	-32	-34.0193	6739.58	Cond 0	1		Female
3	117	1	15	23.3847	6739.58	Cond 0	1		Female
3	118	2	0	0.604269	6739.58	Cond 0	1		Female
3	119	1	20	33.9917	6739.58	Cond 0	1		Female
3	120	0	-26	-18.3597	6739.58	Cond 0	1		Female
3	121	1	26	33.2937	6739.58	Cond 0	1		Female
3	122	1	0	-0.563987	6739.58	Cond 0	1		Female
3	123	1	32	33.9917	6739.58	Cond 0	1		Female
3	124	1	-32	-34.0193	6739.58	Cond 0	1		Female
3	125	2	-10	-14.3938	6739.58	Cond 0	1		Female
3	126	2	0	-0.926499	6739.58	Cond 0	1		Female
3	127	0	10	8.59642	6739.58	Cond 0	1		Female
3	128	1	20	16.9699	6739.58	Cond 0	1		Female
3	129	1	5	1.73177	6739.58	Cond 0	1		Female
3	130	0	0	-1.85251	6739.58	Cond 0	1		Female
3	131	2	-32	-34.0193	6739.58	Cond 0	1		Female
3	132	2	5	5.26263	6739.58	Cond 0	1		Female
3	133	2	32	33.9917	6739.58	Cond 0	1		Female
3	134	0	26	33.9917	6739.58	Cond 0	1		Female
3	135	1	0	-0.322285	6739.58	Cond 0	1		Female
3	136	2	-20	-34.0193	6739.58	Cond 0	1		Female
3	137	2	-26	-33.8807	6739.58	Cond 0	1		Female
3	138	2	-26	-34.0193	6739.58	Cond 0	1		Female
3	139	0	15	14.5071	6739.58	Cond 0	1		Female
3	140	0	32	33.9917	6739.58	Cond 0	1		Female
3	141	1	-15	-10.0087	6739.58	Cond 0	1		Female
3	142	2	32	33.9917	6739.58	Cond 0	1		Female
3	143	1	-26	-34.0193	6739.58	Cond 0	1		Female
3	144	1	32	33.9917	6739.58	Cond 0	1		Female
3	145	0	-10	-14.9593	6739.58	Cond 0	1		Female
3	146	1	20	18.8663	6739.58	Cond 0	1		Female
3	147	1	-15	-13.483	6739.58	Cond 0	1		Female
3	148	2	-15	-12.9868	6739.58	Cond 0	1		Female
3	149	0	15	21.701	6739.58	Cond 0	1		Female
3	150	0	20	17.9232	6739.58	Cond 0	1		Female
3	151	0	32	33.9917	6739.58	Cond 0	1		Female
3	152	2	26	33.9917	6739.58	Cond 0	1		Female
3	153	2	26	33.9917	6739.58	Cond 0	1		Female
3	154	0	-26	-34.0193	6739.58	Cond 0	1		Female
3	155	2	20	31.6305	6739.58	Cond 0	1		Female
3	156	1	5	4.98288	6739.58	Cond 0	1		Female
3	157	0	5	7.01481	6739.58	Cond 0	1		Female
3	158	0	-20	-21.2125	6739.58	Cond 0	1		Female
3	159	1	-20	-26.0435	6739.58	Cond 0	1		Female
3	160	2	26	29.0816	6739.58	Cond 0	1		Female
3	161	0	10	12.7571	6739.58	Cond 0	1		Female
3	162	0	-20	-24.0936	6739.58	Cond 0	1		Female
3	163	0	-5	1.65127	6739.58	Cond 0	1		Female
3	164	0	-5	-5.74161	6739.58	Cond 0	1		Female
3	165	0	5	2.05371	6739.58	Cond 0	1		Female
3	166	0	-10	-16.8224	6739.58	Cond 0	2	-10	Female
3	167	1	20	19.6918	6739.58	Cond 0	2	20	Female
3	168	1	-15	-16.1556	6739.58	Cond 0	2	-15	Female
3	169	1	26	28.8658	6739.58	Cond 0	2	26	Female
3	170	1	5	1.40973	6739.58	Cond 0	2	5	Female
3	171	0	-5	-3.90171	6739.58	Cond 0	2	-5	Female
3	172	0	0	0	6739.58	Cond 0	2	0	Female
3	173	1	0	-0.725111	6739.58	Cond 0	2	0	Female
3	174	0	20	28.1189	6739.58	Cond 0	2	20	Female
3	175	1	-10	-4.34256	6739.58	Cond 0	2	-10	Female
3	176	0	-20	-15.8951	6739.58	Cond 0	2	-20	Female
3	177	0	5	3.38011	6739.58	Cond 0	2	5	Female
3	178	1	-26	-34.0193	6739.58	Cond 0	2	-26	Female
3	179	0	32	33.9917	6739.58	Cond 0	2	32	Female
3	180	0	-15	-11.9498	6739.58	Cond 0	2	-15	Female
3	181	1	10	5.70173	6739.58	Cond 0	2	10	Female
3	182	0	-32	-28.9275	6739.58	Cond 0	2	-32	Female
3	183	1	-5	-1.89276	6739.58	Cond 0	2	-5	Female
3	184	1	-32	-34.0193	6739.58	Cond 0	2	-32	Female
3	185	1	32	33.9917	6739.58	Cond 0	2	32	Female
3	186	0	-26	-23.4186	6739.58	Cond 0	2	-26	Female
3	187	1	15	11.7568	6739.58	Cond 0	2	15	Female
3	188	0	10	6.61762	6739.58	Cond 0	2	10	Female
3	189	1	-20	-20.4028	6739.58	Cond 0	2	-20	Female
3	190	0	26	10.5548	6739.58	Cond 0	2	26	Female
3	191	0	15	16.9699	6739.58	Cond 0	2	15	Female
3	192	2	0	-0.926499	6739.58	Cond 0	3		Female
3	193	1	-10	-9.81328	6739.58	Cond 0	3	-10	Female
3	194	2	-32	-31.6597	6739.58	Cond 0	3		Female
3	195	0	-5	-6.29941	6739.58	Cond 0	3	-5	Female
3	196	1	20	20.8263	6739.58	Cond 0	3	20	Female
3	197	2	0	-0.0805721	6739.58	Cond 0	3		Female
3	198	0	26	23.3847	6739.58	Cond 0	3	26	Female
3	199	1	10	10.7882	6739.58	Cond 0	3	10	Female
3	200	0	26	29.4495	6739.58	Cond 0	3	26	Female
3	201	2	20	25.3566	6739.58	Cond 0	3		Female
3	202	2	15	17.7771	6739.58	Cond 0	3		Female
3	203	0	0	-1.2084	6739.58	Cond 0	3	0	Female
3	204	0	-26	-28.0876	6739.58	Cond 0	3	-26	Female
3	205	0	-15	-13.5973	6739.58	Cond 0	3	-15	Female
3	206	0	0	-1.44999	6739.58	Cond 0	3	0	Female
3	207	1	-15	-11.6796	6739.58	Cond 0	3	-15	Female
3	208	0	20	21.2475	6739.58	Cond 0	3	20	Female
3	209	0	-32	-28.1503	6739.58	Cond 0	3	-32	Female
3	210	2	-20	-22.1517	6739.58	Cond 0	3		Female
3	211	0	10	8.51763	6739.58	Cond 0	3	10	Female
3	212	0	-10	-12.9102	6739.58	Cond 0	3	-10	Female
3	213	2	-5	-5.62194	6739.58	Cond 0	3		Female
3	214	2	26	31.6888	6739.58	Cond 0	3		Female
3	215	1	-10	-13.6734	6739.58	Cond 0	3	-10	Female
3	216	0	-20	-15.6339	6739.58	Cond 0	3	-20	Female
3	217	1	-26	-29.2659	6739.58	Cond 0	3	-26	Female
3	218	1	-20	-18.2144	6739.58	Cond 0	3	-20	Female
3	219	1	5	0.805669	6739.58	Cond 0	3	5	Female
3	220	0	-32	-33.4622	6739.58	Cond 0	3	-32	Female
3	221	1	-26	-30.2375	6739.58	Cond 0	3	-26	Female
3	222	1	5	6.17998	6739.58	Cond 0	3	5	Female
3	223	1	15	11.4476	6739.58	Cond 0	3	15	Female
3	224	2	-26	-26.4001	6739.58	Cond 0	3		Female
3	225	1	-32	-31.7472	6739.58	Cond 0	3	-32	Female
3	226	1	0	-0.725111	6739.58	Cond 0	3	0	Female
3	227	0	20	23.2148	6739.58	Cond 0	3	20	Female
3	228	2	5	7.84665	6739.58	Cond 0	3		Female
3	229	0	-15	-12.3733	6739.58	Cond 0	3	-15	Female
3	230	1	32	33.4902	6739.58	Cond 0	3	32	Female
3	231	0	15	12.6037	6739.58	Cond 0	3	15	Female
3	232	0	-5	-12.4885	6739.58	Cond 0	3	-5	Female
3	233	1	10	6.379	6739.58	Cond 0	3	10	Female
3	234	0	20	17.5943	6739.58	Cond 0	3	20	Female
3	235	1	0	0.161144	6739.58	Cond 0	3	0	Female
3	236	1	-20	-21.6662	6739.58	Cond 0	3	-20	Female
3	237	2	-15	-14.3938	6739.58	Cond 0	3		Female
3	238	2	32	32.6415	6739.58	Cond 0	3		Female
3	239	2	-20	-12.9868	6739.58	Cond 0	3		Female
3	240	1	-32	-31.4842	6739.58	Cond 0	3	-32	Female
3	241	0	32	29.3883	6739.58	Cond 0	3	32	Female
3	242	2	-5	-3.8215	6739.58	Cond 0	3		Female
3	243	2	32	32.6986	6739.58	Cond 0	3		Female
3	244	2	10	8.83259	6739.58	Cond 0	3		Female
3	245	2	20	16.5266	6739.58	Cond 0	3		Female
3	246	0	26	23.4865	6739.58	Cond 0	3	26	Female
3	247	0	5	8.67518	6739.58	Cond 0	3	5	Female
3	248	2	-10	-8.12321	6739.58	Cond 0	3		Female
3	249	2	26	31.8926	6739.58	Cond 0	3		Female
3	250	0	-20	-17.1172	6739.58	Cond 0	3	-20	Female
3	251	1	-20	-10.321	6739.58	Cond 0	3	-20	Female
3	252	0	-10	-12.0654	6739.58	Cond 0	3	-10	Female
3	253	1	5	0.886223	6739.58	Cond 0	3	5	Female
3	254	2	-15	-14.7711	6739.58	Cond 0	3		Female
3	255	2	5	19.6918	6739.58	Cond 0	3		Female
3	256	0	-5	-2.97849	6739.58	Cond 0	3	-5	Female
3	257	1	26	31.2492	6739.58	Cond 0	3	26	Female
3	258	1	0	0.443138	6739.58	Cond 0	3	0	Female
3	259	1	32	30.4475	6739.58	Cond 0	3	32	Female
3	260	2	-26	-21.1424	6739.58	Cond 0	3		Female
3	261	2	10	12.6804	6739.58	Cond 0	3		Female
3	262	1	-15	-10.9048	6739.58	Cond 0	3	-15	Female
3	263	2	-10	-5.34251	6739.58	Cond 0	3		Female
3	264	0	-10	-4.62284	6739.58	Cond 0	3	-10	Female
3	265	2	0	0.725111	6739.58	Cond 0	3		Female
3	266	0	-10	-6.77657	6739.58	Cond 0	3	-10	Female
3	267	0	-20	-12.872	6739.58	Cond 0	3	-20	Female
3	268	2	26	33.0679	6739.58	Cond 0	3		Female
3	269	0	0	0.523705	6739.58	Cond 0	3	0	Female
3	270	0	32	31.4549	6739.58	Cond 0	3	32	Female
3	271	1	-15	-19.1184	6739.58	Cond 0	3	-15	Female
3	272	1	-32	-24.3282	6739.58	Cond 0	3	-32	Female
3	273	0	15	17.7041	6739.58	Cond 0	3	15	Female
3	274	2	5	6.8163	6739.58	Cond 0	3		Female
3	275	1	20	16.4155	6739.58	Cond 0	3	20	Female
3	276	0	0	0.563987	6739.58	Cond 0	3	0	Female
3	277	0	15	12.2964	6739.58	Cond 0	3	15	Female
3	278	0	-26	-20.967	6739.58	Cond 0	3	-26	Female
3	279	1	20	18.2144	6739.58	Cond 0	3	20	Female
3	280	2	-26	-26.6902	6739.58	Cond 0	3		Female
3	281	2	-20	-22.7025	6739.58	Cond 0	3		Female
3	282	1	32	33.8807	6739.58	Cond 0	3	32	Female
3	283	2	15	17.0067	6739.58	Cond 0	3		Female
3	284	0	-15	-10.6715	6739.58	Cond 0	3	-15	Female
3	285	1	-32	-32.1243	6739.58	Cond 0	3	-32	Female
3	286	1	10	10.4769	6739.58	Cond 0	3	10	Female
3	287	2	10	5.22268	6739.58	Cond 0	3		Female
3	288	1	26	27.2662	6739.58	Cond 0	3	26	Female
3	289	1	-5	-1.04732	6739.58	Cond 0	3	-5	Female
3	290	2	-10	-8.32052	6739.58	Cond 0	3		Female
3	291	1	-26	-27.4885	6739.58	Cond 0	3	-26	Female
3	292	1	10	9.38246	6739.58	Cond 0	3	10	Female
3	293	1	-10	-8.79325	6739.58	Cond 0	3	-10	Female
3	294	0	10	10.243	6739.58	Cond 0	3	10	Female
3	295	0	5	5.1028	6739.58	Cond 0	3	5	Female
3	296	1	-26	-27.9306	6739.58	Cond 0	3	-26	Female
3	297	2	20	24.7615	6739.58	Cond 0	3		Female
3	298	2	-32	-30.5672	6739.58	Cond 0	3		Female
3	299	0	-26	-30.2375	6739.58	Cond 0	3	-26	Female
3	300	1	-10	-8.55703	6739.58	Cond 0	3	-10	Female
3	301	1	15	10.4769	6739.58	Cond 0	3	15	Female
3	302	0	10	10.8271	6739.58	Cond 0	3	10	Female
3	303	2	-15	-12.2964	6739.58	Cond 0	3		Female
3	304	1	20	19.7632	6739.58	Cond 0	3	20	Female
3	305	0	15	11.7568	6739.58	Cond 0	3	15	Female
3	306	0	5	4.7429	6739.58	Cond 0	3	5	Female
3	307	0	-26	-17.9232	6739.58	Cond 0	3	-26	Female
3	308	2	32	32.6415	6739.58	Cond 0	3		Female
3	309	2	32	31.718	6739.58	Cond 0	3		Female
3	310	2	-32	-32.7271	6739.58	Cond 0	3		Female
3	311	2	15	18.6857	6739.58	Cond 0	3		Female
3	312	0	10	10.7493	6739.58	Cond 0	3	10	Female
3	313	2	5	2.49616	6739.58	Cond 0	3		Female
3	314	2	0	-1.44999	6739.58	Cond 0	3		Female
3	315	2	-5	-6.85601	6739.58	Cond 0	3		Female
3	316	1	32	30.0568	6739.58	Cond 0	3	32	Female
3	317	2	10	6.97512	6739.58	Cond 0	3		Female
3	318	0	-32	-22.942	6739.58	Cond 0	3	-32	Female
3	319	1	15	13.025	6739.58	Cond 0	3	15	Female
3	320	1	26	21.7705	6739.58	Cond 0	3	26	Female
3	321	2	-26	-20.5443	6739.58	Cond 0	3		Female
3	322	1	-15	-10.4769	6739.58	Cond 0	3	-15	Female
3	323	0	32	30.6567	6739.58	Cond 0	3	32	Female
3	324	2	-10	-9.85239	6739.58	Cond 0	3		Female
3	325	1	-5	-2.29508	6739.58	Cond 0	3	-5	Female
3	326	0	5	8.51763	6739.58	Cond 0	3	5	Female
3	327	1	15	13.2161	6739.58	Cond 0	3	15	Female
3	328	0	-20	-17.3744	6739.58	Cond 0	3	-20	Female
3	329	0	26	27.3298	6739.58	Cond 0	3	26	Female
3	330	2	15	13.5211	6739.58	Cond 0	3		Female
3	331	2	-20	-14.5826	6739.58	Cond 0	3		Female
3	332	0	20	31.3081	6739.58	Cond 0	3	20	Female
3	333	2	-32	-28.649	6739.58	Cond 0	3		Female
3	334	2	-15	-14.5826	6739.58	Cond 0	3		Female
3	335	2	-5	-3.9819	6739.58	Cond 0	3		Female
3	336	1	0	2.1744	6739.58	Cond 0	3	0	Female
3	337	0	-32	-27.298	6739.58	Cond 0	3	-32	Female
3	338	1	-5	-4.94289	6739.58	Cond 0	3	-5	Female
3	339	0	-15	-14.9969	6739.58	Cond 0	3	-15	Female
3	340	2	26	33.0396	6739.58	Cond 0	3		Female
3	341	1	5	9.30401	6739.58	Cond 0	3	5	Female
3	342	0	-5	-2.93831	6739.58	Cond 0	3	-5	Female
3	343	2	20	24.7615	6739.58	Cond 0	3		Female
3	344	1	26	31.1018	6739.58	Cond 0	3	26	Female
3	345	1	-20	-12.7187	6739.58	Cond 0	3	-20	Female
3	346	1	-5	-0.0402861	6739.58	Cond 0	3	-5	Female
3	347	0	32	32.8978	6739.58	Cond 0	3	32	Female
4	1	1	0	0.523705	6746.42	Cond 0	0		Female
4	2	1	-32	-16.8962	6746.42	Cond 0	0		Female
4	3	2	0	-0.0805721	6746.42	Cond 0	0		Female
4	4	0	32	-12.4885	6746.42	Cond 0	0		Female
4	5	0	0	14.356	6746.42	Cond 0	0		Female
4	6	0	-32	17.1908	6746.42	Cond 0	0		Female
4	7	2	-32	-24.4952	6746.42	Cond 0	0		Female
4	8	1	32	17.4844	6746.42	Cond 0	0		Female
4	9	2	32	5.66184	6746.42	Cond 0	0		Female
4	10	1	15	2.41573	6746.42	Cond 0	1		Female
4	11	1	5	-0.0805721	6746.42	Cond 0	1		Female
4	12	0	-26	-27.3933	6746.42	Cond 0	1		Female
4	13	2	-20	-1.2084	6746.42	Cond 0	1		Female
4	14	2	-32	-26.0435	6746.42	Cond 0	1		Female
4	15	2	-26	11.2152	6746.42	Cond 0	1		Female
4	16	0	26	24.2277	6746.42	Cond 0	1		Female
4	17	0	0	-0.241715	6746.42	Cond 0	1		Female
4	18	2	0	-0.241715	6746.42	Cond 0	1		Female
4	19	0	26	22.5995	6746.42	Cond 0	1		Female
4	20	0	15	5.54213	6746.42	Cond 0	1		Female
4	21	2	10	12.3733	6746.42	Cond 0	1		Female
4	22	2	15	21.8747	6746.42	Cond 0	1		Female
4	23	1	32	21.8747	6746.42	Cond 0	1		Female
4	24	0	-20	-23.6557	6746.42	Cond 0	1		Female
4	25	2	15	8.95056	6746.42	Cond 0	1		Female
4	26	2	32	27.1706	6746.42	Cond 0	1		Female
4	27	2	-15	-8.28107	6746.42	Cond 0	1		Female
4	28	2	26	24.3616	6746.42	Cond 0	1		Female
4	29	1	5	12.9102	6746.42	Cond 0	1		Female
4	30	2	32	12.872	6746.42	Cond 0	1		Female
4	31	2	20	10.8271	6746.42	Cond 0	1		Female
4	32	0	-10	-6.17998	6746.42	Cond 0	1		Female
4	33	2	-32	-22.5995	6746.42	Cond 0	1		Female
4	34	0	20	21.701	6746.42	Cond 0	1		Female
4	35	1	20	20.2966	6746.42	Cond 0	1		Female
4	36	1	-10	1.61102	6746.42	Cond 0	1		Female
4	37	2	10	22.5652	6746.42	Cond 0	1		Female
4	38	0	-32	-30.2074	6746.42	Cond 0	1		Female
4	39	0	5	14.658	6746.42	Cond 0	1		Female
4	40	1	-15	-10.36	6746.42	Cond 0	1		Female
4	41	1	5	-5.62194	6746.42	Cond 0	1		Female
4	42	1	-26	-15.5966	6746.42	Cond 0	1		Female
4	43	2	20	25.0267	6746.42	Cond 0	1		Female
4	44	0	26	20.4736	6746.42	Cond 0	1		Female
4	45	1	-20	-14.5826	6746.42	Cond 0	1		Female
4	46	0	-5	1.933	6746.42	Cond 0	1		Female
4	47	1	-10	-11.525	6746.42	Cond 0	1		Female
4	48	0	10	16.4155	6746.42	Cond 0	1		Female
4	49	1	26	20.6854	6746.42	Cond 0	1		Female
4	50	1	26	19.6561	6746.42	Cond 0	1		Female
4	51	2	32	24.6618	6746.42	Cond 0	1		Female
4	52	0	-5	-9.38246	6746.42	Cond 0	1		Female
4	53	1	-5	-17.3377	6746.42	Cond 0	1		Female
4	54	1	-5	-17.6309	6746.42	Cond 0	1		Female
4	55	0	-10	-11.3702	6746.42	Cond 0	1		Female
4	56	2	-10	-11.4089	6746.42	Cond 0	1		Female
4	57	1	15	5.42238	6746.42	Cond 0	1		Female
4	58	0	10	20.0481	6746.42	Cond 0	1		Female
4	59	0	20	19.298	6746.42	Cond 0	1		Female
4	60	1	-15	-10.7104	6746.42	Cond 0	1		Female
4	61	1	-26	-16.8962	6746.42	Cond 0	1		Female
4	62	0	0	6.69711	6746.42	Cond 0	1		Female
4	63	2	5	-10.9825	6746.42	Cond 0	1		Female
4	64	0	-20	-18.0325	6746.42	Cond 0	1		Female
4	65	2	5	5.98081	6746.42	Cond 0	1		Female
4	66	2	32	21.9094	6746.42	Cond 0	1		Female
4	67	2	-15	-26.6581	6746.42	Cond 0	1		Female
4	68	2	-5	-1.24867	6746.42	Cond 0	1		Female
4	69	0	26	29.2045	6746.42	Cond 0	1		Female
4	70	1	-5	0.725111	6746.42	Cond 0	1		Female
4	71	1	32	25.4223	6746.42	Cond 0	1		Female
4	72	0	0	0.0402861	6746.42	Cond 0	1		Female
4	73	1	-20	-27.9306	6746.42	Cond 0	1		Female
4	74	1	32	24.5952	6746.42	Cond 0	1		Female
4	75	2	-26	-29.845	6746.42	Cond 0	1		Female
4	76	0	15	27.6468	6746.42	Cond 0	1		Female
4	77	2	26	28.2129	6746.42	Cond 0	1		Female
4	78	0	32	28.1189	6746.42	Cond 0	1		Female
4	79	2	26	28.0562	6746.42	Cond 0	1		Female
4	80	0	-32	-32.841	6746.42	Cond 0	1		Female
4	81	0	20	24.2947	6746.42	Cond 0	1		Female
4	82	0	-20	-27.0429	6746.42	Cond 0	1		Female
4	83	1	15	11.641	6746.42	Cond 0	1		Female
4	84	0	-15	-15.2222	6746.42	Cond 0	1		Female
4	85	1	10	6.77657	6746.42	Cond 0	1		Female
4	86	0	5	3.05883	6746.42	Cond 0	1		Female
4	87	0	-5	-8.32052	6746.42	Cond 0	1		Female
4	88	0	-32	-20.9319	6746.42	Cond 0	1		Female
4	89	1	32	13.2161	6746.42	Cond 0	1		Female
4	90	2	-20	-22.7367	6746.42	Cond 0	1		Female
4	91	0	32	20.8263	6746.42	Cond 0	1		Female
4	92	0	-15	-16.1556	6746.42	Cond 0	1		Female
4	93	1	-10	-15.4095	6746.42	Cond 0	1		Female
4	94	1	26	9.14701	6746.42	Cond 0	1		Female
4	95	0	5	2.21463	6746.42	Cond 0	1		Female
4	96	1	0	4.9029	6746.42	Cond 0	1		Female
4	97	1	10	4.86291	6746.42	Cond 0	1		Female
4	98	2	-10	-12.5269	6746.42	Cond 0	1		Female
4	99	1	0	-8.00473	6746.42	Cond 0	1		Female
4	100	2	20	14.5449	6746.42	Cond 0	1		Female
4	101	1	0	3.05883	6746.42	Cond 0	1		Female
4	102	2	5	6.85601	6746.42	Cond 0	1		Female
4	103	1	20	28.773	6746.42	Cond 0	1		Female
4	104	0	0	-1.40973	6746.42	Cond 0	1		Female
4	105	0	-10	-7.68845	6746.42	Cond 0	1		Female
4	106	2	5	7.84665	6746.42	Cond 0	1		Female
4	107	2	-5	-3.50053	6746.42	Cond 0	1		Female
4	108	2	20	16.6006	6746.42	Cond 0	1		Female
4	109	1	-15	-14.2046	6746.42	Cond 0	1		Female
4	110	1	10	-9.06845	6746.42	Cond 0	1		Female
4	111	0	-15	-15.072	6746.42	Cond 0	1		Female
4	112	0	-26	-13.3687	6746.42	Cond 0	1		Female
4	113	1	-32	-28.1816	6746.42	Cond 0	1		Female
4	114	2	-26	-25.75	6746.42	Cond 0	1		Female
4	115	2	-15	5.9011	6746.42	Cond 0	1		Female
4	116	2	10	4.82291	6746.42	Cond 0	1		Female
4	117	2	-20	-17.301	6746.42	Cond 0	1		Female
4	118	2	-10	-1.89276	6746.42	Cond 0	1		Female
4	119	2	-26	-20.8967	6746.42	Cond 0	1		Female
4	120	2	-15	6.73685	6746.42	Cond 0	1		Female
4	121	1	-26	-16.0069	6746.42	Cond 0	1		Female
4	122	0	10	17.1908	6746.42	Cond 0	1		Female
4	123	2	-10	-13.025	6746.42	Cond 0	1		Female
4	124	2	0	11.7182	6746.42	Cond 0	1		Female
4	125	0	-15	-15.0345	6746.42	Cond 0	1		Female
4	126	1	0	-15.1471	6746.42	Cond 0	1		Female
4	127	0	-26	-23.4526	6746.42	Cond 0	1		Female
4	128	2	-20	-23.6895	6746.42	Cond 0	1		Female
4	129	2	15	21.4572	6746.42	Cond 0	1		Female
4	130	2	0	-4.10216	6746.42	Cond 0	1		Female
4	131	0	32	25.1589	6746.42	Cond 0	1		Female
4	132	2	-32	-27.3298	6746.42	Cond 0	1		Female
4	133	1	5	7.21315	6746.42	Cond 0	1		Female
4	134	0	-20	-22.6682	6746.42	Cond 0	1		Female
4	135	2	15	18.2144	6746.42	Cond 0	1		Female
4	136	1	-32	12.642	6746.42	Cond 0	1		Female
4	137	2	-5	-2.41573	6746.42	Cond 0	1		Female
4	138	0	15	12.0654	6746.42	Cond 0	1		Female
4	139	1	-20	-5.06283	6746.42	Cond 0	1		Female
4	140	0	10	18.7941	6746.42	Cond 0	1		Female
4	141	2	-5	-5.82137	6746.42	Cond 0	1		Female
4	142	0	-5	-4.42267	6746.42	Cond 0	1		Female
4	143	0	-26	-19.5846	6746.42	Cond 0	1		Female
4	144	1	20	6.61762	6746.42	Cond 0	1		Female
4	145	1	15	26.5937	6746.42	Cond 0	1		Female
4	146	0	20	25.1258	6746.42	Cond 0	1		Female
4	147	0	-10	-13.7874	6746.42	Cond 0	1		Female
4	148	0	32	17.301	6746.42	Cond 0	1		Female
4	149	1	26	17.0804	6746.42	Cond 0	1		Female
4	150	1	20	17.0804	6746.42	Cond 0	1		Female
4	151	1	10	9.26477	6746.42	Cond 0	1		Female
4	152	1	-32	-5.06283	6746.42	Cond 0	1		Female
4	153	2	0	-1.08759	6746.42	Cond 0	1		Female
4	154	1	-5	-1.12786	6746.42	Cond 0	1		Female
4	155	1	-26	-4.58282	6746.42	Cond 0	1		Female
4	156	0	5	3.38011	6746.42	Cond 0	1		Female
4	157	2	26	18.3234	6746.42	Cond 0	1		Female
4	158	1	-20	-4.26245	6746.42	Cond 0	1		Female
4	159	2	-32	-30.0869	6746.42	Cond 0	1		Female
4	160	1	-10	-6.45857	6746.42	Cond 0	1		Female
4	161	0	-32	-22.462	6746.42	Cond 0	1		Female
4	162	1	-15	-22.5308	6746.42	Cond 0	1		Female
4	163	0	15	18.6495	6746.42	Cond 0	1		Female
4	164	1	-32	-21.2825	6746.42	Cond 0	1		Female
4	165	2	10	12.9102	6746.42	Cond 0	1		Female
4	166	1	-15	2.45595	6746.42	Cond 0	2	-15	Female
4	167	0	-10	-13.1779	6746.42	Cond 0	2	-10	Female
4	168	1	-26	-11.6796	6746.42	Cond 0	2	-26	Female
4	169	1	26	27.3933	6746.42	Cond 0	2	26	Female
4	170	1	-10	-19.8702	6746.42	Cond 0	2	-10	Female
4	171	1	15	5.9011	6746.42	Cond 0	2	15	Female
4	172	1	10	4.38262	6746.42	Cond 0	2	10	Female
4	173	0	-20	-12.7954	6746.42	Cond 0	2	-20	Female
4	174	1	5	-9.8915	6746.42	Cond 0	2	5	Female
4	175	1	-20	-24.8942	6746.42	Cond 0	2	-20	Female
4	176	0	20	23.6557	6746.42	Cond 0	2	20	Female
4	177	1	0	7.6093	6746.42	Cond 0	2	0	Female
4	178	0	5	-0.20143	6746.42	Cond 0	2	5	Female
4	179	0	-26	-20.0126	6746.42	Cond 0	2	-26	Female
4	180	1	20	9.8915	6746.42	Cond 0	2	20	Female
4	181	0	0	-1.04732	6746.42	Cond 0	2	0	Female
4	182	0	-5	-1.04732	6746.42	Cond 0	2	-5	Female
4	183	0	15	19.2262	6746.42	Cond 0	2	15	Female
4	184	1	-5	-3.46039	6746.42	Cond 0	2	-5	Female
4	185	0	10	12.5269	6746.42	Cond 0	2	10	Female
4	186	1	32	13.7874	6746.42	Cond 0	2	32	Female
4	187	0	26	22.6338	6746.42	Cond 0	2	26	Female
4	188	0	-15	-21.6314	6746.42	Cond 0	2	-15	Female
4	189	0	32	27.8676	6746.42	Cond 0	2	32	Female
4	190	0	-32	-28.618	6746.42	Cond 0	2	-32	Female
4	191	1	-32	-31.4256	6746.42	Cond 0	2	-32	Female
4	192	2	26	31.1903	6746.42	Cond 0	3		Female
4	193	2	10	5.02285	6746.42	Cond 0	3		Female
4	194	0	-10	-11.3702	6746.42	Cond 0	3	-10	Female
4	195	1	5	-6.53811	6746.42	Cond 0	3	5	Female
4	196	2	-5	-6.8163	6746.42	Cond 0	3		Female
4	197	2	15	23.6219	6746.42	Cond 0	3		Female
4	198	0	32	29.5715	6746.42	Cond 0	3	32	Female
4	199	0	15	6.14016	6746.42	Cond 0	3	15	Female
4	200	0	26	28.8039	6746.42	Cond 0	3	26	Female
4	201	0	15	14.9593	6746.42	Cond 0	3	15	Female
4	202	0	20	8.91124	6746.42	Cond 0	3	20	Female
4	203	0	-10	-10.0087	6746.42	Cond 0	3	-10	Female
4	204	2	15	16.3784	6746.42	Cond 0	3		Female
4	205	0	0	0.886223	6746.42	Cond 0	3	0	Female
4	206	2	26	20.2966	6746.42	Cond 0	3		Female
4	207	0	0	0.161144	6746.42	Cond 0	3	0	Female
4	208	2	-20	-14.8088	6746.42	Cond 0	3		Female
4	209	1	-15	-18.541	6746.42	Cond 0	3	-15	Female
4	210	1	20	6.17998	6746.42	Cond 0	3	20	Female
4	211	1	0	1.3292	6746.42	Cond 0	3	0	Female
4	212	0	15	11.0989	6746.42	Cond 0	3	15	Female
4	213	1	26	29.9056	6746.42	Cond 0	3	26	Female
4	214	1	10	-0.443138	6746.42	Cond 0	3	10	Female
4	215	1	-20	-6.85601	6746.42	Cond 0	3	-20	Female
4	216	2	20	18.758	6746.42	Cond 0	3		Female
4	217	2	10	1.85251	6746.42	Cond 0	3		Female
4	218	1	-20	-28.742	6746.42	Cond 0	3	-20	Female
4	219	2	-26	-27.2343	6746.42	Cond 0	3		Female
4	220	0	5	8.20216	6746.42	Cond 0	3	5	Female
4	221	1	32	26.5615	6746.42	Cond 0	3	32	Female
4	222	0	-26	-31.6888	6746.42	Cond 0	3	-26	Female
4	223	0	-15	-10.5548	6746.42	Cond 0	3	-15	Female
4	224	0	-20	-18.9384	6746.42	Cond 0	3	-20	Female
4	225	2	-20	-18.7218	6746.42	Cond 0	3		Female
4	226	0	-26	-18.7941	6746.42	Cond 0	3	-26	Female
4	227	1	-5	-5.26263	6746.42	Cond 0	3	-5	Female
4	228	2	-10	-9.8915	6746.42	Cond 0	3		Female
4	229	0	10	10.6715	6746.42	Cond 0	3	10	Female
4	230	0	-15	-11.9498	6746.42	Cond 0	3	-15	Female
4	231	1	0	9.22553	6746.42	Cond 0	3	0	Female
4	232	0	-15	-7.76756	6746.42	Cond 0	3	-15	Female
4	233	1	-10	-8.00473	6746.42	Cond 0	3	-10	Female
4	234	2	32	27.0429	6746.42	Cond 0	3		Female
4	235	0	26	26.0109	6746.42	Cond 0	3	26	Female
4	236	2	-15	-16.0069	6746.42	Cond 0	3		Female
4	237	1	-26	-16.1556	6746.42	Cond 0	3	-26	Female
4	238	0	-32	-19.4773	6746.42	Cond 0	3	-32	Female
4	239	1	-20	-12.2194	6746.42	Cond 0	3	-20	Female
4	240	0	-15	-2.21463	6746.42	Cond 0	3	-15	Female
4	241	1	5	19.8702	6746.42	Cond 0	3	5	Female
4	242	2	0	-0.161144	6746.42	Cond 0	3		Female
4	243	0	32	22.7025	6746.42	Cond 0	3	32	Female
4	244	0	-26	-19.4056	6746.42	Cond 0	3	-26	Female
4	245	0	-5	-2.29508	6746.42	Cond 0	3	-5	Female
4	246	0	32	25.0928	6746.42	Cond 0	3	32	Female
4	247	0	-32	-30.1773	6746.42	Cond 0	3	-32	Female
4	248	0	20	19.5131	6746.42	Cond 0	3	20	Female
4	249	2	-5	-3.38011	6746.42	Cond 0	3		Female
4	250	1	26	9.26477	6746.42	Cond 0	3	26	Female
4	251	1	-15	-5.4623	6746.42	Cond 0	3	-15	Female
4	252	0	26	27.7731	6746.42	Cond 0	3	26	Female
4	253	0	32	31.1018	6746.42	Cond 0	3	32	Female
4	254	1	-15	-3.62092	6746.42	Cond 0	3	-15	Female
4	255	0	-20	-30.5373	6746.42	Cond 0	3	-20	Female
4	256	1	26	20.0837	6746.42	Cond 0	3	26	Female
4	257	1	20	7.29243	6746.42	Cond 0	3	20	Female
4	258	0	-20	-30.6865	6746.42	Cond 0	3	-20	Female
4	259	1	-32	-31.4256	6746.42	Cond 0	3	-32	Female
4	260	1	-20	10.9048	6746.42	Cond 0	3	-20	Female
4	261	2	-32	-30.597	6746.42	Cond 0	3		Female
4	262	0	20	24.3616	6746.42	Cond 0	3	20	Female
4	263	0	-10	-3.54066	6746.42	Cond 0	3	-10	Female
4	264	2	-26	-22.4964	6746.42	Cond 0	3		Female
4	265	2	10	13.3687	6746.42	Cond 0	3		Female
4	266	1	5	8.32052	6746.42	Cond 0	3	5	Female
4	267	0	-32	-32.2686	6746.42	Cond 0	3	-32	Female
4	268	0	-10	-7.09416	6746.42	Cond 0	3	-10	Female
4	269	2	-5	-7.13383	6746.42	Cond 0	3		Female
4	270	2	32	31.2492	6746.42	Cond 0	3		Female
4	271	0	10	4.02199	6746.42	Cond 0	3	10	Female
4	272	2	0	4.02199	6746.42	Cond 0	3		Female
4	273	0	5	-1.04732	6746.42	Cond 0	3	5	Female
4	274	1	10	10.7882	6746.42	Cond 0	3	10	Female
4	275	2	-15	-18.6495	6746.42	Cond 0	3		Female
4	276	1	-32	-28.8039	6746.42	Cond 0	3	-32	Female
4	277	2	-32	-29.845	6746.42	Cond 0	3		Female
4	278	2	15	9.96967	6746.42	Cond 0	3		Female
4	279	0	-5	-5.14276	6746.42	Cond 0	3	-5	Female
4	280	1	15	7.72801	6746.42	Cond 0	3	15	Female
4	281	2	26	30.2676	6746.42	Cond 0	3		Female
4	282	2	-32	-25.4552	6746.42	Cond 0	3		Female
4	283	2	-10	-7.21315	6746.42	Cond 0	3		Female
4	284	1	32	29.2659	6746.42	Cond 0	3	32	Female
4	285	0	-26	-24.4618	6746.42	Cond 0	3	-26	Female
4	286	1	10	-6.29941	6746.42	Cond 0	3	10	Female
4	287	1	-10	-6.2198	6746.42	Cond 0	3	-10	Female
4	288	2	-26	-25.0598	6746.42	Cond 0	3		Female
4	289	2	-15	-10.282	6746.42	Cond 0	3		Female
4	290	1	-15	-10.399	6746.42	Cond 0	3	-15	Female
4	291	0	5	4.94289	6746.42	Cond 0	3	5	Female
4	292	1	5	4.82291	6746.42	Cond 0	3	5	Female
4	293	1	-26	-9.10773	6746.42	Cond 0	3	-26	Female
4	294	0	-5	-4.66287	6746.42	Cond 0	3	-5	Female
4	295	2	26	27.3298	6746.42	Cond 0	3		Female
4	296	2	-32	-18.541	6746.42	Cond 0	3		Female
4	297	1	20	14.658	6746.42	Cond 0	3	20	Female
4	298	1	0	-17.0067	6746.42	Cond 0	3	0	Female
4	299	1	26	12.4501	6746.42	Cond 0	3	26	Female
4	300	1	15	21.7705	6746.42	Cond 0	3	15	Female
4	301	1	-5	-9.61759	6746.42	Cond 0	3	-5	Female
4	302	0	0	3.38011	6746.42	Cond 0	3	0	Female
4	303	1	15	-0.443138	6746.42	Cond 0	3	15	Female
4	304	2	5	-0.443138	6746.42	Cond 0	3		Female
4	305	2	-15	-16.9699	6746.42	Cond 0	3		Female
4	306	0	10	8.16269	6746.42	Cond 0	3	10	Female
4	307	1	0	7.88618	6746.42	Cond 0	3	0	Female
4	308	2	0	0.0402861	6746.42	Cond 0	3		Female
4	309	2	15	13.1779	6746.42	Cond 0	3		Female
4	310	2	-10	-9.85239	6746.42	Cond 0	3		Female
4	311	1	32	29.845	6746.42	Cond 0	3	32	Female
4	312	2	5	2.73737	6746.42	Cond 0	3		Female
4	313	0	0	2.37552	6746.42	Cond 0	3	0	Female
4	314	1	-32	-22.1862	6746.42	Cond 0	3	-32	Female
4	315	2	-5	-8.47823	6746.42	Cond 0	3		Female
4	316	2	20	19.5488	6746.42	Cond 0	3		Female
4	317	2	-10	-13.9393	6746.42	Cond 0	3		Female
4	318	2	20	20.3674	6746.42	Cond 0	3		Female
4	319	0	10	5.4623	6746.42	Cond 0	3	10	Female
4	320	1	-32	-30.2074	6746.42	Cond 0	3	-32	Female
4	321	1	15	3.54066	6746.42	Cond 0	3	15	Female
4	322	0	-32	-32.6415	6746.42	Cond 0	3	-32	Female
4	323	0	15	31.4256	6746.42	Cond 0	3	15	Female
4	324	2	20	13.5211	6746.42	Cond 0	3		Female
4	325	1	20	13.1779	6746.42	Cond 0	3	20	Female
4	326	1	-26	-1.49025	6746.42	Cond 0	3	-26	Female
4	327	2	5	-1.73177	6746.42	Cond 0	3		Female
4	328	2	-26	-32.8694	6746.42	Cond 0	3		Female
4	329	0	-5	-2.37552	6746.42	Cond 0	3	-5	Female
4	330	1	10	-0.443138	6746.42	Cond 0	3	10	Female
4	331	0	5	5.34251	6746.42	Cond 0	3	5	Female
4	332	2	0	0.282	6746.42	Cond 0	3		Female
4	333	2	5	7.01481	6746.42	Cond 0	3		Female
4	334	2	-20	-26.0109	6746.42	Cond 0	3		Female
4	335	1	-5	-21.4572	6746.42	Cond 0	3	-5	Female
4	336	2	32	30.6865	6746.42	Cond 0	3		Female
4	337	2	-20	-20.1547	6746.42	Cond 0	3		Female
4	338	1	-10	-7.9257	6746.42	Cond 0	3	-10	Female
4	339	1	-26	-16.3784	6746.42	Cond 0	3	-26	Female
4	340	2	32	32.841	6746.42	Cond 0	3		Female
4	341	1	32	32.0376	6746.42	Cond 0	3	32	Female
4	342	1	-10	2.81775	6746.42	Cond 0	3	-10	Female
4	343	0	20	31.0131	6746.42	Cond 0	3	20	Female
4	344	2	10	10.0478	6746.42	Cond 0	3		Female
4	345	0	-20	-13.2924	6746.42	Cond 0	3	-20	Female
4	346	0	26	27.5202	6746.42	Cond 0	3	26	Female
4	347	1	-5	5.82137	6746.42	Cond 0	3	-5	Female
5	1	1	32	29.7844	6819.58	Cond 0	0		Female
5	2	2	32	32.1243	6819.58	Cond 0	0		Female
5	3	1	-32	-32.1821	6819.58	Cond 0	0		Female
5	4	2	0	-0.483422	6819.58	Cond 0	0		Female
5	5	0	-32	-32.6415	6819.58	Cond 0	0		Female
5	6	0	0	-0.443138	6819.58	Cond 0	0		Female
5	7	1	0	-0.443138	6819.58	Cond 0	0		Female
5	8	0	32	32.8694	6819.58	Cond 0	0		Female
5	9	2	-32	-32.0376	6819.58	Cond 0	0		Female
5	10	1	-32	-31.572	6819.58	Cond 0	1		Female
5	11	2	-32	-31.8345	6819.58	Cond 0	1		Female
5	12	0	32	30.6865	6819.58	Cond 0	1		Female
5	13	0	-5	-9.46087	6819.58	Cond 0	1		Female
5	14	2	5	5.02285	6819.58	Cond 0	1		Female
5	15	2	5	4.46271	6819.58	Cond 0	1		Female
5	16	0	20	15.7086	6819.58	Cond 0	1		Female
5	17	2	26	24.1607	6819.58	Cond 0	1		Female
5	18	0	26	25.2578	6819.58	Cond 0	1		Female
5	19	2	26	29.3271	6819.58	Cond 0	1		Female
5	20	1	26	29.3271	6819.58	Cond 0	1		Female
5	21	2	10	8.00473	6819.58	Cond 0	1		Female
5	22	1	20	22.7367	6819.58	Cond 0	1		Female
5	23	0	32	26.8829	6819.58	Cond 0	1		Female
5	24	0	32	28.9275	6819.58	Cond 0	1		Female
5	25	1	0	-0.563987	6819.58	Cond 0	1		Female
5	26	1	-32	-32.9546	6819.58	Cond 0	1		Female
5	27	1	-26	-19.0464	6819.58	Cond 0	1		Female
5	28	0	-10	-9.34324	6819.58	Cond 0	1		Female
5	29	0	5	3.90171	6819.58	Cond 0	1		Female
5	30	1	-26	-30.3876	6819.58	Cond 0	1		Female
5	31	1	20	22.3932	6819.58	Cond 0	1		Female
5	32	1	32	32.3836	6819.58	Cond 0	1		Female
5	33	0	20	9.93059	6819.58	Cond 0	1		Female
5	34	0	-26	-26.6581	6819.58	Cond 0	1		Female
5	35	2	10	7.37169	6819.58	Cond 0	1		Female
5	36	1	10	9.42167	6819.58	Cond 0	1		Female
5	37	2	-15	-17.6675	6819.58	Cond 0	1		Female
5	38	1	32	32.5557	6819.58	Cond 0	1		Female
5	39	1	-20	-21.8747	6819.58	Cond 0	1		Female
5	40	1	-5	-1.2084	6819.58	Cond 0	1		Female
5	41	0	5	3.78139	6819.58	Cond 0	1		Female
5	42	2	0	1.16813	6819.58	Cond 0	1		Female
5	43	2	-5	-13.7874	6819.58	Cond 0	1		Female
5	44	2	26	28.9275	6819.58	Cond 0	1		Female
5	45	1	-10	-15.7833	6819.58	Cond 0	1		Female
5	46	1	-15	-15.746	6819.58	Cond 0	1		Female
5	47	0	26	17.4111	6819.58	Cond 0	1		Female
5	48	2	20	11.9498	6819.58	Cond 0	1		Female
5	49	0	-5	-6.379	6819.58	Cond 0	1		Female
5	50	1	15	17.5577	6819.58	Cond 0	1		Female
5	51	2	32	29.6933	6819.58	Cond 0	1		Female
5	52	2	-5	-6.53811	6819.58	Cond 0	1		Female
5	53	0	-32	-21.5966	6819.58	Cond 0	1		Female
5	54	2	-26	-31.5135	6819.58	Cond 0	1		Female
5	55	2	15	16.0813	6819.58	Cond 0	1		Female
5	56	0	26	16.9699	6819.58	Cond 0	1		Female
5	57	2	-10	-11.7955	6819.58	Cond 0	1		Female
5	58	1	5	0.282	6819.58	Cond 0	1		Female
5	59	1	-5	-0.20143	6819.58	Cond 0	1		Female
5	60	0	0	-0.0805721	6819.58	Cond 0	1		Female
5	61	1	-15	-21.701	6819.58	Cond 0	1		Female
5	62	2	-20	-22.1862	6819.58	Cond 0	1		Female
5	63	1	15	18.9023	6819.58	Cond 0	1		Female
5	64	1	-15	-18.0689	6819.58	Cond 0	1		Female
5	65	1	-32	-29.7237	6819.58	Cond 0	1		Female
5	66	2	10	7.13383	6819.58	Cond 0	1		Female
5	67	2	-15	-14.356	6819.58	Cond 0	1		Female
5	68	0	-10	-14.2425	6819.58	Cond 0	1		Female
5	69	0	10	12.1039	6819.58	Cond 0	1		Female
5	70	2	20	18.1781	6819.58	Cond 0	1		Female
5	71	2	15	12.2194	6819.58	Cond 0	1		Female
5	72	2	20	17.6309	6819.58	Cond 0	1		Female
5	73	0	-5	-10.8659	6819.58	Cond 0	1		Female
5	74	0	-20	-17.8502	6819.58	Cond 0	1		Female
5	75	0	-32	-25.8154	6819.58	Cond 0	1		Female
5	76	0	32	30.8055	6819.58	Cond 0	1		Female
5	77	1	15	17.2275	6819.58	Cond 0	1		Female
5	78	2	15	14.4693	6819.58	Cond 0	1		Female
5	79	0	-20	-19.6561	6819.58	Cond 0	1		Female
5	80	2	-20	-23.9592	6819.58	Cond 0	1		Female
5	81	1	-20	-17.9961	6819.58	Cond 0	1		Female
5	82	2	-26	-24.8942	6819.58	Cond 0	1		Female
5	83	0	20	24.2277	6819.58	Cond 0	1		Female
5	84	2	-32	-26.2707	6819.58	Cond 0	1		Female
5	85	0	5	3.01866	6819.58	Cond 0	1		Female
5	86	2	10	10.399	6819.58	Cond 0	1		Female
5	87	0	-26	-18.5047	6819.58	Cond 0	1		Female
5	88	1	26	33.7974	6819.58	Cond 0	1		Female
5	89	0	10	9.30401	6819.58	Cond 0	1		Female
5	90	2	32	31.9796	6819.58	Cond 0	1		Female
5	91	2	32	27.4251	6819.58	Cond 0	1		Female
5	92	1	0	-0.64455	6819.58	Cond 0	1		Female
5	93	0	-5	-7.45093	6819.58	Cond 0	1		Female
5	94	2	-26	-31.8926	6819.58	Cond 0	1		Female
5	95	1	-26	-32.4697	6819.58	Cond 0	1		Female
5	96	1	10	9.02916	6819.58	Cond 0	1		Female
5	97	2	0	-0.0402861	6819.58	Cond 0	1		Female
5	98	0	-20	-21.701	6819.58	Cond 0	1		Female
5	99	1	26	32.5271	6819.58	Cond 0	1		Female
5	100	2	-26	-27.6468	6819.58	Cond 0	1		Female
5	101	1	-15	-15.6713	6819.58	Cond 0	1		Female
5	102	2	-10	-17.1908	6819.58	Cond 0	1		Female
5	103	0	-20	-17.1908	6819.58	Cond 0	1		Female
5	104	1	-10	-15.5218	6819.58	Cond 0	1		Female
5	105	0	10	9.18627	6819.58	Cond 0	1		Female
5	106	1	10	16.7485	6819.58	Cond 0	1		Female
5	107	2	20	20.5443	6819.58	Cond 0	1		Female
5	108	1	32	29.9964	6819.58	Cond 0	1		Female
5	109	2	-10	-12.6804	6819.58	Cond 0	1		Female
5	110	0	-15	-14.7334	6819.58	Cond 0	1		Female
5	111	2	-15	-18.2508	6819.58	Cond 0	1		Female
5	112	2	-15	-20.4382	6819.58	Cond 0	1		Female
5	113	0	0	1.77202	6819.58	Cond 0	1		Female
5	114	1	-5	-1.24867	6819.58	Cond 0	1		Female
5	115	2	-32	-33.5462	6819.58	Cond 0	1		Female
5	116	0	-32	-33.0113	6819.58	Cond 0	1		Female
5	117	2	32	32.67	6819.58	Cond 0	1		Female
5	118	0	20	32.0665	6819.58	Cond 0	1		Female
5	119	2	5	3.90171	6819.58	Cond 0	1		Female
5	120	0	-10	-11.6796	6819.58	Cond 0	1		Female
5	121	2	5	3.05883	6819.58	Cond 0	1		Female
5	122	0	15	9.02916	6819.58	Cond 0	1		Female
5	123	2	-5	-7.33207	6819.58	Cond 0	1		Female
5	124	2	-20	-28.0562	6819.58	Cond 0	1		Female
5	125	0	15	13.2924	6819.58	Cond 0	1		Female
5	126	0	-32	-32.0086	6819.58	Cond 0	1		Female
5	127	0	0	0.805669	6819.58	Cond 0	1		Female
5	128	1	-20	-22.2898	6819.58	Cond 0	1		Female
5	129	1	-5	-6.33921	6819.58	Cond 0	1		Female
5	130	2	-20	-20.7207	6819.58	Cond 0	1		Female
5	131	2	0	0.483422	6819.58	Cond 0	1		Female
5	132	1	32	33.9917	6819.58	Cond 0	1		Female
5	133	1	5	0.282	6819.58	Cond 0	1		Female
5	134	0	26	25.2248	6819.58	Cond 0	1		Female
5	135	2	-10	-15.4844	6819.58	Cond 0	1		Female
5	136	0	15	17.5943	6819.58	Cond 0	1		Female
5	137	1	15	17.5211	6819.58	Cond 0	1		Female
5	138	0	-26	-20.7911	6819.58	Cond 0	1		Female
5	139	2	-5	-5.54213	6819.58	Cond 0	1		Female
5	140	1	-10	-16.8593	6819.58	Cond 0	1		Female
5	141	0	0	1.61102	6819.58	Cond 0	1		Female
5	142	2	-32	-30.2676	6819.58	Cond 0	1		Female
5	143	1	5	-0.684831	6819.58	Cond 0	1		Female
5	144	1	-32	-30.6865	6819.58	Cond 0	1		Female
5	145	1	10	0.563987	6819.58	Cond 0	1		Female
5	146	0	-15	-12.3348	6819.58	Cond 0	1		Female
5	147	0	5	3.58079	6819.58	Cond 0	1		Female
5	148	2	15	12.9868	6819.58	Cond 0	1		Female
5	149	2	0	-0.805669	6819.58	Cond 0	1		Female
5	150	1	20	16.0069	6819.58	Cond 0	1		Female
5	151	0	-10	-8.67518	6819.58	Cond 0	1		Female
5	152	0	15	10.5158	6819.58	Cond 0	1		Female
5	153	1	-26	-34.0193	6819.58	Cond 0	1		Female
5	154	1	5	-0.0805721	6819.58	Cond 0	1		Female
5	155	1	-10	-13.4449	6819.58	Cond 0	1		Female
5	156	0	-26	-27.9934	6819.58	Cond 0	1		Female
5	157	0	-15	-15.0345	6819.58	Cond 0	1		Female
5	158	1	20	20.7911	6819.58	Cond 0	1		Female
5	159	0	10	7.41131	6819.58	Cond 0	1		Female
5	160	0	-15	-19.298	6819.58	Cond 0	1		Female
5	161	1	0	-0.322285	6819.58	Cond 0	1		Female
5	162	2	26	32.9829	6819.58	Cond 0	1		Female
5	163	1	26	28.4002	6819.58	Cond 0	1		Female
5	164	1	0	-0.886223	6819.58	Cond 0	1		Female
5	165	1	-20	-28.773	6819.58	Cond 0	1		Female
5	166	0	-26	-26.7545	6819.58	Cond 0	2	-26	Female
5	167	1	0	-1.00705	6819.58	Cond 0	2	0	Female
5	168	1	-26	-27.6468	6819.58	Cond 0	2	-26	Female
5	169	0	20	22.7367	6819.58	Cond 0	2	20	Female
5	170	1	26	29.6324	6819.58	Cond 0	2	26	Female
5	171	0	15	10.0869	6819.58	Cond 0	2	15	Female
5	172	0	0	2.25486	6819.58	Cond 0	2	0	Female
5	173	0	-15	-16.1185	6819.58	Cond 0	2	-15	Female
5	174	0	-10	-14.5826	6819.58	Cond 0	2	-10	Female
5	175	1	15	7.68845	6819.58	Cond 0	2	15	Female
5	176	0	-32	-30.1773	6819.58	Cond 0	2	-32	Female
5	177	1	-5	-9.42167	6819.58	Cond 0	2	-5	Female
5	178	1	10	6.33921	6819.58	Cond 0	2	10	Female
5	179	1	-15	-20.1902	6819.58	Cond 0	2	-15	Female
5	180	0	5	4.54279	6819.58	Cond 0	2	5	Female
5	181	1	-32	-27.8046	6819.58	Cond 0	2	-32	Female
5	182	1	5	0.684831	6819.58	Cond 0	2	5	Female
5	183	1	20	15.1096	6819.58	Cond 0	2	20	Female
5	184	0	10	7.41131	6819.58	Cond 0	2	10	Female
5	185	0	32	24.1272	6819.58	Cond 0	2	32	Female
5	186	0	26	21.2475	6819.58	Cond 0	2	26	Female
5	187	1	-10	-15.7833	6819.58	Cond 0	2	-10	Female
5	188	0	-20	-21.1775	6819.58	Cond 0	2	-20	Female
5	189	0	-5	-3.05883	6819.58	Cond 0	2	-5	Female
5	190	1	32	32.7271	6819.58	Cond 0	2	32	Female
5	191	1	-20	-20.6854	6819.58	Cond 0	2	-20	Female
5	192	2	-26	-27.3933	6819.58	Cond 0	3		Female
5	193	2	-10	-11.8726	6819.58	Cond 0	3		Female
5	194	2	-26	-30.1773	6819.58	Cond 0	3		Female
5	195	1	-5	-3.70116	6819.58	Cond 0	3	-5	Female
5	196	1	32	33.0679	6819.58	Cond 0	3	32	Female
5	197	2	15	13.2542	6819.58	Cond 0	3		Female
5	198	0	-20	-19.9414	6819.58	Cond 0	3	-20	Female
5	199	0	15	13.4449	6819.58	Cond 0	3	15	Female
5	200	0	10	10.0869	6819.58	Cond 0	3	10	Female
5	201	1	-5	0.241715	6819.58	Cond 0	3	-5	Female
5	202	0	10	6.65737	6819.58	Cond 0	3	10	Female
5	203	1	0	-0.241715	6819.58	Cond 0	3	0	Female
5	204	2	5	4.22238	6819.58	Cond 0	3		Female
5	205	2	10	7.76756	6819.58	Cond 0	3		Female
5	206	1	0	-1.12786	6819.58	Cond 0	3	0	Female
5	207	1	-15	-13.4449	6819.58	Cond 0	3	-15	Female
5	208	2	-26	-23.0444	6819.58	Cond 0	3		Female
5	209	2	26	27.4885	6819.58	Cond 0	3		Female
5	210	0	-5	-5.14276	6819.58	Cond 0	3	-5	Female
5	211	0	-5	-6.379	6819.58	Cond 0	3	-5	Female
5	212	0	-20	-10.4379	6819.58	Cond 0	3	-20	Female
5	213	1	5	1.08759	6819.58	Cond 0	3	5	Female
5	214	1	-15	-19.1544	6819.58	Cond 0	3	-15	Female
5	215	0	-10	-11.525	6819.58	Cond 0	3	-10	Female
5	216	1	10	6.0605	6819.58	Cond 0	3	10	Female
5	217	2	32	33.9917	6819.58	Cond 0	3		Female
5	218	1	-20	-26.0109	6819.58	Cond 0	3	-20	Female
5	219	1	0	-3.94181	6819.58	Cond 0	3	0	Female
5	220	0	-26	-15.9324	6819.58	Cond 0	3	-26	Female
5	221	2	26	29.6933	6819.58	Cond 0	3		Female
5	222	1	-32	-30.3576	6819.58	Cond 0	3	-32	Female
5	223	1	20	20.2612	6819.58	Cond 0	3	20	Female
5	224	0	20	9.30401	6819.58	Cond 0	3	20	Female
5	225	1	-32	-26.3678	6819.58	Cond 0	3	-32	Female
5	226	2	20	18.6495	6819.58	Cond 0	3		Female
5	227	2	0	1.24867	6819.58	Cond 0	3		Female
5	228	0	5	4.86291	6819.58	Cond 0	3	5	Female
5	229	0	10	6.69711	6819.58	Cond 0	3	10	Female
5	230	0	5	4.58282	6819.58	Cond 0	3	5	Female
5	231	0	-15	-12.872	6819.58	Cond 0	3	-15	Female
5	232	0	-15	-2.81775	6819.58	Cond 0	3	-15	Female
5	233	1	5	-0.20143	6819.58	Cond 0	3	5	Female
5	234	2	-15	-18.4323	6819.58	Cond 0	3		Female
5	235	2	-15	-11.9498	6819.58	Cond 0	3		Female
5	236	1	15	8.16269	6819.58	Cond 0	3	15	Female
5	237	2	26	24.8279	6819.58	Cond 0	3		Female
5	238	2	15	9.65675	6819.58	Cond 0	3		Female
5	239	1	15	13.3687	6819.58	Cond 0	3	15	Female
5	240	0	-32	-16.6006	6819.58	Cond 0	3	-32	Female
5	241	0	-15	-14.5826	6819.58	Cond 0	3	-15	Female
5	242	0	-26	-20.6854	6819.58	Cond 0	3	-26	Female
5	243	1	-20	-22.6338	6819.58	Cond 0	3	-20	Female
5	244	0	-5	-2.61678	6819.58	Cond 0	3	-5	Female
5	245	1	-26	-23.1808	6819.58	Cond 0	3	-26	Female
5	246	0	-5	-2.3353	6819.58	Cond 0	3	-5	Female
5	247	0	26	27.3298	6819.58	Cond 0	3	26	Female
5	248	2	-10	-5.70173	6819.58	Cond 0	3		Female
5	249	2	5	4.10216	6819.58	Cond 0	3		Female
5	250	0	15	8.32052	6819.58	Cond 0	3	15	Female
5	251	0	0	-0.563987	6819.58	Cond 0	3	0	Female
5	252	2	-5	-3.21949	6819.58	Cond 0	3		Female
5	253	0	32	25.4552	6819.58	Cond 0	3	32	Female
5	254	0	20	15.9696	6819.58	Cond 0	3	20	Female
5	255	2	-26	-25.9132	6819.58	Cond 0	3		Female
5	256	0	20	17.1172	6819.58	Cond 0	3	20	Female
5	257	0	32	31.1018	6819.58	Cond 0	3	32	Female
5	258	0	5	2.1744	6819.58	Cond 0	3	5	Female
5	259	0	0	2.73737	6819.58	Cond 0	3	0	Female
5	260	1	0	-0.161144	6819.58	Cond 0	3	0	Female
5	261	1	-26	-28.2754	6819.58	Cond 0	3	-26	Female
5	262	0	32	26.303	6819.58	Cond 0	3	32	Female
5	263	2	-5	-2.25486	6819.58	Cond 0	3		Female
5	264	0	10	6.77657	6819.58	Cond 0	3	10	Female
5	265	1	5	0	6819.58	Cond 0	3	5	Female
5	266	1	26	28.8658	6819.58	Cond 0	3	26	Female
5	267	0	-10	-10.399	6819.58	Cond 0	3	-10	Female
5	268	1	10	9.73503	6819.58	Cond 0	3	10	Female
5	269	1	-20	-24.0936	6819.58	Cond 0	3	-20	Female
5	270	0	32	28.5869	6819.58	Cond 0	3	32	Female
5	271	2	-15	-16.5636	6819.58	Cond 0	3		Female
5	272	2	32	30.7163	6819.58	Cond 0	3		Female
5	273	0	-32	-25.6192	6819.58	Cond 0	3	-32	Female
5	274	2	15	17.6675	6819.58	Cond 0	3		Female
5	275	1	20	17.301	6819.58	Cond 0	3	20	Female
5	276	1	-26	-29.754	6819.58	Cond 0	3	-26	Female
5	277	1	-26	-29.8147	6819.58	Cond 0	3	-26	Female
5	278	2	0	0.402854	6819.58	Cond 0	3		Female
5	279	1	-20	-23.2148	6819.58	Cond 0	3	-20	Female
5	280	1	26	24.8279	6819.58	Cond 0	3	26	Female
5	281	1	-5	-1.44999	6819.58	Cond 0	3	-5	Female
5	282	0	26	22.3243	6819.58	Cond 0	3	26	Female
5	283	0	15	9.69589	6819.58	Cond 0	3	15	Female
5	284	2	32	30.0266	6819.58	Cond 0	3		Female
5	285	0	-20	-18.3234	6819.58	Cond 0	3	-20	Female
5	286	2	-32	-31.1903	6819.58	Cond 0	3		Female
5	287	1	5	0.725111	6819.58	Cond 0	3	5	Female
5	288	1	26	28.8658	6819.58	Cond 0	3	26	Female
5	289	1	-10	-13.1015	6819.58	Cond 0	3	-10	Female
5	290	0	15	7.88618	6819.58	Cond 0	3	15	Female
5	291	1	-32	-30.0568	6819.58	Cond 0	3	-32	Female
5	292	2	-15	-19.4056	6819.58	Cond 0	3		Female
5	293	2	-5	-5.78149	6819.58	Cond 0	3		Female
5	294	2	15	14.8464	6819.58	Cond 0	3		Female
5	295	1	-32	-28.1816	6819.58	Cond 0	3	-32	Female
5	296	2	-32	-30.2976	6819.58	Cond 0	3		Female
5	297	0	-10	-5.98081	6819.58	Cond 0	3	-10	Female
5	298	2	-32	-30.9835	6819.58	Cond 0	3		Female
5	299	2	-5	-3.86161	6819.58	Cond 0	3		Female
5	300	2	-10	-15.072	6819.58	Cond 0	3		Female
5	301	0	-10	-13.1397	6819.58	Cond 0	3	-10	Female
5	302	2	10	7.13383	6819.58	Cond 0	3		Female
5	303	2	20	14.1289	6819.58	Cond 0	3		Female
5	304	2	20	20.2612	6819.58	Cond 0	3		Female
5	305	1	10	5.1028	6819.58	Cond 0	3	10	Female
5	306	1	32	30.597	6819.58	Cond 0	3	32	Female
5	307	1	32	32.2686	6819.58	Cond 0	3	32	Female
5	308	0	-26	-24.5285	6819.58	Cond 0	3	-26	Female
5	309	2	5	2.77756	6819.58	Cond 0	3		Female
5	310	1	10	11.6023	6819.58	Cond 0	3	10	Female
5	311	1	26	24.6618	6819.58	Cond 0	3	26	Female
5	312	1	-5	-10.204	6819.58	Cond 0	3	-5	Female
5	313	0	-15	-12.9485	6819.58	Cond 0	3	-15	Female
5	314	2	-10	-15.746	6819.58	Cond 0	3		Female
5	315	2	10	10.4769	6819.58	Cond 0	3		Female
5	316	0	-32	-22.771	6819.58	Cond 0	3	-32	Female
5	317	1	32	27.3616	6819.58	Cond 0	3	32	Female
5	318	1	-10	-14.5449	6819.58	Cond 0	3	-10	Female
5	319	2	10	10.1259	6819.58	Cond 0	3		Female
5	320	2	-20	-21.5269	6819.58	Cond 0	3		Female
5	321	2	-32	-29.9056	6819.58	Cond 0	3		Female
5	322	0	20	7.80711	6819.58	Cond 0	3	20	Female
5	323	2	5	1.73177	6819.58	Cond 0	3		Female
5	324	2	0	-1.44999	6819.58	Cond 0	3		Female
5	325	1	-10	-19.977	6819.58	Cond 0	3	-10	Female
5	326	0	26	23.0444	6819.58	Cond 0	3	26	Female
5	327	2	0	0.483422	6819.58	Cond 0	3		Female
5	328	1	20	17.1908	6819.58	Cond 0	3	20	Female
5	329	1	20	20.1902	6819.58	Cond 0	3	20	Female
5	330	2	-20	-29.0816	6819.58	Cond 0	3		Female
5	331	2	-20	-19.2262	6819.58	Cond 0	3		Female
5	332	1	-15	-18.3597	6819.58	Cond 0	3	-15	Female
5	333	2	26	23.0786	6819.58	Cond 0	3		Female
5	334	0	-32	-30.3576	6819.58	Cond 0	3	-32	Female
5	335	0	-20	-9.57842	6819.58	Cond 0	3	-20	Female
5	336	0	26	28.68	6819.58	Cond 0	3	26	Female
5	337	0	-26	-23.7907	6819.58	Cond 0	3	-26	Female
5	338	0	0	0.563987	6819.58	Cond 0	3	0	Female
5	339	0	0	0.161144	6819.58	Cond 0	3	0	Female
5	340	2	20	15.6713	6819.58	Cond 0	3		Female
5	341	2	-20	-19.1544	6819.58	Cond 0	3		Female
5	342	0	5	1.24867	6819.58	Cond 0	3	5	Female
5	343	1	-15	-16.7485	6819.58	Cond 0	3	-15	Female
5	344	1	15	11.8726	6819.58	Cond 0	3	15	Female
5	345	1	15	18.0325	6819.58	Cond 0	3	15	Female
5	346	2	32	31.4256	6819.58	Cond 0	3		Female
5	347	1	-10	-12.9102	6819.58	Cond 0	3	-10	Female
6	1	1	32	22.3932	6884.58	Cond 0	0		Female
6	2	2	32	16.3413	6884.58	Cond 0	0		Female
6	3	1	-32	-31.6888	6884.58	Cond 0	0		Female
6	4	2	0	-2.89812	6884.58	Cond 0	0		Female
6	5	0	-32	-25.7827	6884.58	Cond 0	0		Female
6	6	0	0	-3.62092	6884.58	Cond 0	0		Female
6	7	1	0	-3.62092	6884.58	Cond 0	0		Female
6	8	0	32	24.6285	6884.58	Cond 0	0		Female
6	9	2	-32	-26.303	6884.58	Cond 0	0		Female
6	10	1	-32	-31.6888	6884.58	Cond 0	1		Female
6	11	2	-32	-24.6285	6884.58	Cond 0	1		Female
6	12	0	32	28.649	6884.58	Cond 0	1		Female
6	13	0	-5	-9.10773	6884.58	Cond 0	1		Female
6	14	2	5	8.55703	6884.58	Cond 0	1		Female
6	15	2	5	4.02199	6884.58	Cond 0	1		Female
6	16	0	20	11.8341	6884.58	Cond 0	1		Female
6	17	2	26	16.4896	6884.58	Cond 0	1		Female
6	18	0	26	20.2966	6884.58	Cond 0	1		Female
6	19	2	26	17.1172	6884.58	Cond 0	1		Female
6	20	1	26	21.2475	6884.58	Cond 0	1		Female
6	21	2	10	10.7104	6884.58	Cond 0	1		Female
6	22	1	20	20.5796	6884.58	Cond 0	1		Female
6	23	0	32	21.701	6884.58	Cond 0	1		Female
6	24	0	32	22.9762	6884.58	Cond 0	1		Female
6	25	1	0	-5.1028	6884.58	Cond 0	1		Female
6	26	1	-32	-29.5715	6884.58	Cond 0	1		Female
6	27	1	-26	-27.298	6884.58	Cond 0	1		Female
6	28	0	-10	-10.9048	6884.58	Cond 0	1		Female
6	29	0	5	6.8163	6884.58	Cond 0	1		Female
6	30	1	-26	-25.7174	6884.58	Cond 0	1		Female
6	31	1	20	25.8154	6884.58	Cond 0	1		Female
6	32	1	32	27.4251	6884.58	Cond 0	1		Female
6	33	0	20	16.6376	6884.58	Cond 0	1		Female
6	34	0	-26	-18.4685	6884.58	Cond 0	1		Female
6	35	2	10	8.04423	6884.58	Cond 0	1		Female
6	36	1	10	2.57657	6884.58	Cond 0	1		Female
6	37	2	-15	-17.0436	6884.58	Cond 0	1		Female
6	38	1	32	30.9539	6884.58	Cond 0	1		Female
6	39	1	-20	-27.0109	6884.58	Cond 0	1		Female
6	40	1	-5	-4.7429	6884.58	Cond 0	1		Female
6	41	0	5	7.9257	6884.58	Cond 0	1		Female
6	42	2	0	-1.85251	6884.58	Cond 0	1		Female
6	43	2	-5	-6.02066	6884.58	Cond 0	1		Female
6	44	2	26	21.2825	6884.58	Cond 0	1		Female
6	45	1	-10	-12.5269	6884.58	Cond 0	1		Female
6	46	1	-15	-13.9772	6884.58	Cond 0	1		Female
6	47	0	26	24.4284	6884.58	Cond 0	1		Female
6	48	2	20	17.8867	6884.58	Cond 0	1		Female
6	49	0	-5	-5.50222	6884.58	Cond 0	1		Female
6	50	1	15	25.0928	6884.58	Cond 0	1		Female
6	51	2	32	23.8245	6884.58	Cond 0	1		Female
6	52	2	-5	-4.86291	6884.58	Cond 0	1		Female
6	53	0	-32	-23.0103	6884.58	Cond 0	1		Female
6	54	2	-26	-17.5943	6884.58	Cond 0	1		Female
6	55	2	15	13.5592	6884.58	Cond 0	1		Female
6	56	0	26	17.1908	6884.58	Cond 0	1		Female
6	57	2	-10	-10.9048	6884.58	Cond 0	1		Female
6	58	1	5	8.00473	6884.58	Cond 0	1		Female
6	59	1	-5	-5.26263	6884.58	Cond 0	1		Female
6	60	0	0	-0.886223	6884.58	Cond 0	1		Female
6	61	1	-15	-17.0067	6884.58	Cond 0	1		Female
6	62	2	-20	-18.6134	6884.58	Cond 0	1		Female
6	63	1	15	14.7334	6884.58	Cond 0	1		Female
6	64	1	-15	-16.9699	6884.58	Cond 0	1		Female
6	65	1	-32	-31.1018	6884.58	Cond 0	1		Female
6	66	2	10	9.22553	6884.58	Cond 0	1		Female
6	67	2	-15	-11.9883	6884.58	Cond 0	1		Female
6	68	0	-10	-10.9436	6884.58	Cond 0	1		Female
6	69	0	10	9.14701	6884.58	Cond 0	1		Female
6	70	2	20	16.6376	6884.58	Cond 0	1		Female
6	71	2	15	11.8341	6884.58	Cond 0	1		Female
6	72	2	20	17.4478	6884.58	Cond 0	1		Female
6	73	0	-5	-3.9819	6884.58	Cond 0	1		Female
6	74	0	-20	-15.2972	6884.58	Cond 0	1		Female
6	75	0	-32	-20.5796	6884.58	Cond 0	1		Female
6	76	0	32	27.4568	6884.58	Cond 0	1		Female
6	77	1	15	14.4693	6884.58	Cond 0	1		Female
6	78	2	15	16.3042	6884.58	Cond 0	1		Female
6	79	0	-20	-15.7833	6884.58	Cond 0	1		Female
6	80	2	-20	-18.0325	6884.58	Cond 0	1		Female
6	81	1	-20	-18.9744	6884.58	Cond 0	1		Female
6	82	2	-26	-19.5846	6884.58	Cond 0	1		Female
6	83	0	20	19.8702	6884.58	Cond 0	1		Female
6	84	2	-32	-26.8187	6884.58	Cond 0	1		Female
6	85	0	5	6.77657	6884.58	Cond 0	1		Female
6	86	2	10	8.6358	6884.58	Cond 0	1		Female
6	87	0	-26	-18.8302	6884.58	Cond 0	1		Female
6	88	1	26	22.2208	6884.58	Cond 0	1		Female
6	89	0	10	8.00473	6884.58	Cond 0	1		Female
6	90	2	32	29.1431	6884.58	Cond 0	1		Female
6	91	2	32	30.2676	6884.58	Cond 0	1		Female
6	92	1	0	1.24867	6884.58	Cond 0	1		Female
6	93	0	-5	-2.45595	6884.58	Cond 0	1		Female
6	94	2	-26	-23.7232	6884.58	Cond 0	1		Female
6	95	1	-26	-30.3276	6884.58	Cond 0	1		Female
6	96	1	10	5.86124	6884.58	Cond 0	1		Female
6	97	2	0	2.21463	6884.58	Cond 0	1		Female
6	98	0	-20	-16.8224	6884.58	Cond 0	1		Female
6	99	1	26	24.5619	6884.58	Cond 0	1		Female
6	100	2	-26	-22.2208	6884.58	Cond 0	1		Female
6	101	1	-15	-8.24162	6884.58	Cond 0	1		Female
6	102	2	-10	-9.06845	6884.58	Cond 0	1		Female
6	103	0	-20	-21.4572	6884.58	Cond 0	1		Female
6	104	1	-10	-6.25961	6884.58	Cond 0	1		Female
6	105	0	10	9.65675	6884.58	Cond 0	1		Female
6	106	1	10	7.88618	6884.58	Cond 0	1		Female
6	107	2	20	20.1547	6884.58	Cond 0	1		Female
6	108	1	32	28.3066	6884.58	Cond 0	1		Female
6	109	2	-10	-10.9825	6884.58	Cond 0	1		Female
6	110	0	-15	-15.1846	6884.58	Cond 0	1		Female
6	111	2	-15	-15.8579	6884.58	Cond 0	1		Female
6	112	2	-15	-14.5071	6884.58	Cond 0	1		Female
6	113	0	0	6.25961	6884.58	Cond 0	1		Female
6	114	1	-5	1.24867	6884.58	Cond 0	1		Female
6	115	2	-32	-25.4223	6884.58	Cond 0	1		Female
6	116	0	-32	-29.5105	6884.58	Cond 0	1		Female
6	117	2	32	28.8039	6884.58	Cond 0	1		Female
6	118	0	20	21.4572	6884.58	Cond 0	1		Female
6	119	2	5	1.85251	6884.58	Cond 0	1		Female
6	120	0	-10	-9.18627	6884.58	Cond 0	1		Female
6	121	2	5	9.38246	6884.58	Cond 0	1		Female
6	122	0	15	12.4501	6884.58	Cond 0	1		Female
6	123	2	-5	2.81775	6884.58	Cond 0	1		Female
6	124	2	-20	-16.4155	6884.58	Cond 0	1		Female
6	125	0	15	15.1471	6884.58	Cond 0	1		Female
6	126	0	-32	-25.3237	6884.58	Cond 0	1		Female
6	127	0	0	-2.09394	6884.58	Cond 0	1		Female
6	128	1	-20	-23.9255	6884.58	Cond 0	1		Female
6	129	1	-5	-1.00705	6884.58	Cond 0	1		Female
6	130	2	-20	-17.6675	6884.58	Cond 0	1		Female
6	131	2	0	2.93831	6884.58	Cond 0	1		Female
6	132	1	32	29.9661	6884.58	Cond 0	1		Female
6	133	1	5	0.161144	6884.58	Cond 0	1		Female
6	134	0	26	27.1706	6884.58	Cond 0	1		Female
6	135	2	-10	-12.1039	6884.58	Cond 0	1		Female
6	136	0	15	12.4885	6884.58	Cond 0	1		Female
6	137	1	15	12.7571	6884.58	Cond 0	1		Female
6	138	0	-26	-18.5047	6884.58	Cond 0	1		Female
6	139	2	-5	-3.33996	6884.58	Cond 0	1		Female
6	140	1	-10	-5.86124	6884.58	Cond 0	1		Female
6	141	0	0	1.24867	6884.58	Cond 0	1		Female
6	142	2	-32	-24.5952	6884.58	Cond 0	1		Female
6	143	1	5	0.684831	6884.58	Cond 0	1		Female
6	144	1	-32	-28.369	6884.58	Cond 0	1		Female
6	145	1	10	6.25961	6884.58	Cond 0	1		Female
6	146	0	-15	-12.642	6884.58	Cond 0	1		Female
6	147	0	5	2.29508	6884.58	Cond 0	1		Female
6	148	2	15	17.7041	6884.58	Cond 0	1		Female
6	149	2	0	0.64455	6884.58	Cond 0	1		Female
6	150	1	20	14.091	6884.58	Cond 0	1		Female
6	151	0	-10	-8.71454	6884.58	Cond 0	1		Female
6	152	0	15	11.1377	6884.58	Cond 0	1		Female
6	153	1	-26	-28.8658	6884.58	Cond 0	1		Female
6	154	1	5	-0.20143	6884.58	Cond 0	1		Female
6	155	1	-10	-8.59642	6884.58	Cond 0	1		Female
6	156	0	-26	-25.2578	6884.58	Cond 0	1		Female
6	157	0	-15	-13.1779	6884.58	Cond 0	1		Female
6	158	1	20	22.8395	6884.58	Cond 0	1		Female
6	159	0	10	8.98987	6884.58	Cond 0	1		Female
6	160	0	-15	-13.2542	6884.58	Cond 0	1		Female
6	161	1	0	0.20143	6884.58	Cond 0	1		Female
6	162	2	26	19.6918	6884.58	Cond 0	1		Female
6	163	1	26	17.154	6884.58	Cond 0	1		Female
6	164	1	0	-1.2084	6884.58	Cond 0	1		Female
6	165	1	-20	-11.7568	6884.58	Cond 0	1		Female
6	166	0	-26	-19.6918	6884.58	Cond 0	2	-26	Female
6	167	1	0	-0.20143	6884.58	Cond 0	2	0	Female
6	168	1	-26	-29.2352	6884.58	Cond 0	2	-26	Female
6	169	0	20	14.8464	6884.58	Cond 0	2	20	Female
6	170	1	26	18.7218	6884.58	Cond 0	2	26	Female
6	171	0	15	12.9102	6884.58	Cond 0	2	15	Female
6	172	0	0	0.64455	6884.58	Cond 0	2	0	Female
6	173	0	-15	-14.1668	6884.58	Cond 0	2	-15	Female
6	174	0	-10	-10.6326	6884.58	Cond 0	2	-10	Female
6	175	1	15	10.0478	6884.58	Cond 0	2	15	Female
6	176	0	-32	-26.2383	6884.58	Cond 0	2	-32	Female
6	177	1	-5	-2.09394	6884.58	Cond 0	2	-5	Female
6	178	1	10	4.18231	6884.58	Cond 0	2	10	Female
6	179	1	-15	-10.8659	6884.58	Cond 0	2	-15	Female
6	180	0	5	2.1744	6884.58	Cond 0	2	5	Female
6	181	1	-32	-31.5135	6884.58	Cond 0	2	-32	Female
6	182	1	5	0.443138	6884.58	Cond 0	2	5	Female
6	183	1	20	19.1184	6884.58	Cond 0	2	20	Female
6	184	0	10	4.62284	6884.58	Cond 0	2	10	Female
6	185	0	32	32.1821	6884.58	Cond 0	2	32	Female
6	186	0	26	22.771	6884.58	Cond 0	2	26	Female
6	187	1	-10	-7.49053	6884.58	Cond 0	2	-10	Female
6	188	0	-20	-20.6149	6884.58	Cond 0	2	-20	Female
6	189	0	-5	-4.22238	6884.58	Cond 0	2	-5	Female
6	190	1	32	29.9964	6884.58	Cond 0	2	32	Female
6	191	1	-20	-24.0936	6884.58	Cond 0	2	-20	Female
6	192	2	-26	-30.7758	6884.58	Cond 0	3		Female
6	193	2	-10	-6.49834	6884.58	Cond 0	3		Female
6	194	2	-26	-30.0266	6884.58	Cond 0	3		Female
6	195	1	-5	-3.58079	6884.58	Cond 0	3	-5	Female
6	196	1	32	31.0131	6884.58	Cond 0	3	32	Female
6	197	2	15	18.7941	6884.58	Cond 0	3		Female
6	198	0	-20	-18.7941	6884.58	Cond 0	3	-20	Female
6	199	0	15	23.3847	6884.58	Cond 0	3	15	Female
6	200	0	10	12.7187	6884.58	Cond 0	3	10	Female
6	201	1	-5	-3.8215	6884.58	Cond 0	3	-5	Female
6	202	0	10	7.76756	6884.58	Cond 0	3	10	Female
6	203	1	0	-3.50053	6884.58	Cond 0	3	0	Female
6	204	2	5	6.10033	6884.58	Cond 0	3		Female
6	205	2	10	17.8502	6884.58	Cond 0	3		Female
6	206	1	0	-3.94181	6884.58	Cond 0	3	0	Female
6	207	1	-15	-15.8579	6884.58	Cond 0	3	-15	Female
6	208	2	-26	-26.6581	6884.58	Cond 0	3		Female
6	209	2	26	19.6204	6884.58	Cond 0	3		Female
6	210	0	-5	-7.84665	6884.58	Cond 0	3	-5	Female
6	211	0	-5	-3.78139	6884.58	Cond 0	3	-5	Female
6	212	0	-20	-21.5269	6884.58	Cond 0	3	-20	Female
6	213	1	5	-0.36257	6884.58	Cond 0	3	5	Female
6	214	1	-15	-14.7711	6884.58	Cond 0	3	-15	Female
6	215	0	-10	-13.2161	6884.58	Cond 0	3	-10	Female
6	216	1	10	5.66184	6884.58	Cond 0	3	10	Female
6	217	2	32	29.754	6884.58	Cond 0	3		Female
6	218	1	-20	-24.5285	6884.58	Cond 0	3	-20	Female
6	219	1	0	-1.44999	6884.58	Cond 0	3	0	Female
6	220	0	-26	-24.1272	6884.58	Cond 0	3	-26	Female
6	221	2	26	26.076	6884.58	Cond 0	3		Female
6	222	1	-32	-28.4314	6884.58	Cond 0	3	-32	Female
6	223	1	20	18.6134	6884.58	Cond 0	3	20	Female
6	224	0	20	17.1172	6884.58	Cond 0	3	20	Female
6	225	1	-32	-30.5074	6884.58	Cond 0	3	-32	Female
6	226	2	20	20.8263	6884.58	Cond 0	3		Female
6	227	2	0	-1.49025	6884.58	Cond 0	3		Female
6	228	0	5	4.42267	6884.58	Cond 0	3	5	Female
6	229	0	10	8.47823	6884.58	Cond 0	3	10	Female
6	230	0	5	3.90171	6884.58	Cond 0	3	5	Female
6	231	0	-15	-14.658	6884.58	Cond 0	3	-15	Female
6	232	0	-15	-14.5449	6884.58	Cond 0	3	-15	Female
6	233	1	5	-3.8215	6884.58	Cond 0	3	5	Female
6	234	2	-15	-13.025	6884.58	Cond 0	3		Female
6	235	2	-15	-13.5211	6884.58	Cond 0	3		Female
6	236	1	15	10.4769	6884.58	Cond 0	3	15	Female
6	237	2	26	27.8362	6884.58	Cond 0	3		Female
6	238	2	15	10.4379	6884.58	Cond 0	3		Female
6	239	1	15	12.1039	6884.58	Cond 0	3	15	Female
6	240	0	-32	-26.7224	6884.58	Cond 0	3	-32	Female
6	241	0	-15	-7.80711	6884.58	Cond 0	3	-15	Female
6	242	0	-26	-27.0748	6884.58	Cond 0	3	-26	Female
6	243	1	-20	-25.6519	6884.58	Cond 0	3	-20	Female
6	244	0	-5	-2.37552	6884.58	Cond 0	3	-5	Female
6	245	1	-26	-29.7844	6884.58	Cond 0	3	-26	Female
6	246	0	-5	-4.98288	6884.58	Cond 0	3	-5	Female
6	247	0	26	31.6305	6884.58	Cond 0	3	26	Female
6	248	2	-10	-7.37169	6884.58	Cond 0	3		Female
6	249	2	5	5.82137	6884.58	Cond 0	3		Female
6	250	0	15	14.9217	6884.58	Cond 0	3	15	Female
6	251	0	0	-2.57657	6884.58	Cond 0	3	0	Female
6	252	2	-5	-3.21949	6884.58	Cond 0	3		Female
6	253	0	32	31.572	6884.58	Cond 0	3	32	Female
6	254	0	20	11.7955	6884.58	Cond 0	3	20	Female
6	255	2	-26	-23.5203	6884.58	Cond 0	3		Female
6	256	0	20	14.4316	6884.58	Cond 0	3	20	Female
6	257	0	32	30.1472	6884.58	Cond 0	3	32	Female
6	258	0	5	2.29508	6884.58	Cond 0	3	5	Female
6	259	0	0	-0.886223	6884.58	Cond 0	3	0	Female
6	260	1	0	5.66184	6884.58	Cond 0	3	0	Female
6	261	1	-26	-23.0786	6884.58	Cond 0	3	-26	Female
6	262	0	32	30.597	6884.58	Cond 0	3	32	Female
6	263	2	-5	-4.42267	6884.58	Cond 0	3		Female
6	264	0	10	7.53013	6884.58	Cond 0	3	10	Female
[truncated: 11,534 more rows]
